# Supplementary material for: Fine‐Scale Ecological Biomonitoring in a Large, Complex Agriculturally Impacted Watershed via eDNA Metabarcoding
Source: Mol Ecol. 2026 May 15;35:e70377. doi: 10.1111/mec.70377 (PMC13176897; doi:10.1111/mec.70377)
Supplement: Supplementary file 3 — Table S4: mec70377‐sup‐0003‐TableS4.xlsx. [file MEC-35-e70377-s002.xlsx]

## Sheet: Metadata
Site code	Drain official name	Land Use Category	Urban context	Municipality name	Sampled habitat	Season	Sampling day	Latitude	Longitude	Water temp (celsius)	pH	Specific cond (μs/cm)	Dissolved O2 (mg/L)	Turbidity (NTU)	DO (%)	ORP (mV)	Pressure (mmHg)
SN-6	Bear Brook d/s McKinnons	Predominantly Agricultural	Large city	City of Ottawa	Slow flow (Pool)	Fall	18-Oct	45.3799	-75.4228	10.6	7.75	856	11.23	50.46	101.7	244.1	758.8
SN-9	South Bear Brook	Predominantly Forested	Large city	City of Ottawa	Riffle/Run	Fall	19-Oct	45.3518	-75.4755	9.8	7.56	893	9.42	17.36	83.3	262.1	756.1
SN-10	South Bear Brook	Predominantly Forested	Large city	City of Ottawa	Riffle/Run	Fall	19-Oct	45.3513	-75.4761	9.3	7.73	876	11.04	4.27	96.5	308.4	755.7
SN-17	McKinnons	Predominantly Agricultural	Large city	City of Ottawa	Slow flow (Pool)	Fall	18-Oct	45.4351	-75.4728	10.4	7.72	1013	9.65	44.32	86.5	223.2	756.6
SN-23	Sarsfield tri	Predominantly Agricultural	Large city	City of Ottawa	Slow flow (Pool)	Fall	18-Oct	45.4255	-75.3388	7.4	7.49	1756	5.82	6.87	54.3	115.3	756.3
SN-24	South Indian Creek	Predominantly Forested	Medium city	Clarence	Riffle/Run	Fall	17-Oct	45.3896	-75.2505	10.3	7.94	557	13.34	4.77	119.3	172.9	755
SN-28	South Indian Creek	Predominantly Forested	Medium city	Municipality of the Nation	Riffle/Run	Fall	17-Oct	45.3453	-75.2314	8.4	6.85	153.4	9.96	4.15	84.9	169	754
SN-29	South Indian Creek	Mosaic Landscape	Medium city	Municipality of the Nation	Riffle/Run	Fall	17-Oct	45.3356	-75.2356	9.6	7.51	776	8.94	4.04	78.6	127.2	753.7
SN-33	North Indian Creek	Mosaic Landscape	Medium city	Clarence	Riffle/Run	Fall	16-Oct	45.4493	-75.2239	10.1	6.84	197.1	8.98	7.71	79.8	166.7	747.7
SN-331	Findlay Creek Municipal Drain	Mosaic Landscape	Large city	City of Ottawa	Riffle/Run	Summer	10-Jul	45.3131	-75.601	19.2	7.62	1457	7.89	3.35	85.7	192.7	748
SN-332	Findlay Creek Municipal Drain	Mosaic Landscape	Large city	City of Ottawa	Riffle/Run	Summer	10-Jul	45.3188	-75.577	21.4	7.12	1151	5.03	1.82	57	111.8	748.8
SN-333	NA	Mosaic Landscape	Medium city	Municipality of the Nation	Riffle/Run	Summer	11-Jul	45.3387	-75.1659	19.2	7.35	303	8.37	14.9	90.8	151	750.4
SN-334	Richard Clark Municipal Drain	Mosaic Landscape	Large city	City of Ottawa	Riffle/Run	Summer	11-Jul	45.42	-75.4355	25.4	7.52	1066	7.76	17.28	94.7	244.2	746.7
SN-339	West Branch of Butternut Municipal Drain	Predominantly Agricultural	Medium city	Municipality of the Nation	Riffle/Run	Summer	13-Jul	45.2949	-75.0922	18.8	7.43	759	4.91	26.89	51.8	106.7	705.3
SN-340	Patenaude Municipal Drain	Mosaic Landscape	Medium city	Russel	Slow flow (Pool)	Summer	11-Jul	45.3341	-75.2555	22	7.47	634	8.43	13.47	90.3	200.3	748.2
SN-343	Schnupp Municipal Drain	Predominantly Forested	Medium city	Clarence	Riffle/Run	Summer	11-Jul	45.4054	-75.1018	19.8	7.09	302	6.24	2.76	68.2	148.4	750
SN-345	South Castor River Municipal Drain	Predominantly Agricultural	Large city	City of Ottawa	Riffle/Run	Summer	12-Jul	45.1506	-75.4497	24.1	7.75	621	9.96	5.41	118.9	133.4	751.7
SN-349	Raymond Bouvier Municipal Drain	Predominantly Agricultural	Large city	City of Ottawa	Riffle/Run	Summer	12-Jul	45.3995	-75.2829	21.1	7.61	866	6.78	5.44	76.1	183.6	753.8

## Sheet: sn6_1k
OBJECTID	Id	gridcode	reclassification	Shape_Length	Shape_Area						agriculture	urban	tree	wetland	water	other
1	93881	30	#REF!	89.9028	443.044
2	94075	34	#REF!	127.199	968.441			Row Labels	Sum of Shape_Area
3	94267	34	#REF!	119.908	898.62			agriculture	0.788121
4	94461	34	#REF!	119.908	898.622			other	0.00597629
5	94849	34	#REF!	179.816	1797.24			tree	0.134067
6	94850	147	#REF!	400.095	6645.96			urban	0.00741664
7	95031	50	#REF!	113.099	615.258			wetland	0.0644192
8	95032	34	#REF!	109.87	741.908			Grand Total	1
9	95222	50	#REF!	113.099	615.26
10	95617	50	#REF!	169.691	1226.96
11	95821	50	#REF!	113.101	615.26
12	95822	158	#REF!	423.39	8207.48
13	96015	50	#REF!	112.384	575.459
14	96193	50	#REF!	113.099	615.258
15	96373	50	#REF!	172.742	1293.74
16	96534	80	#REF!	312.923	3684.54
17	96535	50	#REF!	119.908	898.619
18	96707	50	#REF!	119.908	898.622
19	96708	220	#REF!	119.908	898.622
20	96709	230	#REF!	276.857	3594.49
21	96903	80	#REF!	166.588	1346.45
22	96904	230	#REF!	119.908	898.623
23	96905	50	#REF!	251.836	3313.5
24	97113	158	#REF!	628.727	22350
25	97114	230	#REF!	119.908	898.621
26	97115	220	#REF!	119.908	898.622
27	97323	122	#REF!	697.78	13941.5
28	97508	50	#REF!	119.908	898.624
29	97509	50	#REF!	119.908	898.623
30	97510	80	#REF!	479.632	8986.21
31	97511	50	#REF!	119.908	898.619
32	97688	80	#REF!	119.908	898.621
33	97689	158	#REF!	606.547	21541.3
34	97690	34	#REF!	50.7124	109.958
35	97866	80	#REF!	119.908	898.625
36	97867	230	#REF!	479.633	8986.21
37	97868	220	#REF!	119.908	898.621
38	97869	50	#REF!	216.933	2695.86
39	97870	230	#REF!	373.866	5391.72
40	97871	122	#REF!	246.328	2854.2
41	97872	30	#REF!	111.89	804.824
42	97873	34	#REF!	60.888	158.512
43	98054	230	#REF!	119.908	898.622
44	98055	80	#REF!	119.908	898.62
45	98056	80	#REF!	119.908	898.621
46	98057	220	#REF!	119.908	898.621
47	98237	50	#REF!	179.816	1797.24
48	98238	220	#REF!	439.933	7004.19
49	98239	30	#REF!	119.908	898.62
50	98240	34	#REF!	132.012	781.791
51	98434	50	#REF!	119.908	898.621
52	98435	80	#REF!	119.908	898.62
53	98436	230	#REF!	239.816	2695.87
54	98437	220	#REF!	119.908	898.62
55	98438	50	#REF!	239.725	2695.87
56	98439	220	#REF!	119.908	898.62
57	98440	34	#REF!	38.5314	44.483
58	98626	50	#REF!	112.385	575.46
59	98627	230	#REF!	119.908	898.62
60	98628	50	#REF!	119.908	898.623
61	98629	50	#REF!	119.908	898.623
62	98630	220	#REF!	119.908	898.622
63	98631	30	#REF!	170.134	1213.01
64	98798	50	#REF!	179.908	1797.24
65	98799	230	#REF!	179.908	1797.25
66	98800	80	#REF!	645.951	10392.8
67	98801	50	#REF!	490.399	8986.21
68	98802	220	#REF!	119.908	898.623
69	98803	80	#REF!	239.816	2695.86
70	98804	230	#REF!	119.908	898.621
71	98993	50	#REF!	46.1529	90.0489
72	98994	80	#REF!	201.188	2572.2
73	98995	80	#REF!	119.908	898.622
74	98996	80	#REF!	112.385	575.46
75	98997	230	#REF!	216.949	2695.87
76	98998	230	#REF!	119.908	898.622
77	98999	220	#REF!	179.908	1797.24
78	99000	30	#REF!	179.817	1797.24
79	99001	158	#REF!	1523.38	49880.1
80	99193	80	#REF!	359.633	5391.73
81	99194	147	#REF!	359.633	4493.11
82	99635	147	#REF!	798.296	21811.9
83	99636	230	#REF!	20.9928	17.3299
84	99637	220	#REF!	179.816	1797.24
85	99638	50	#REF!	179.816	1797.24
86	99639	80	#REF!	269.761	4083.17
87	99640	122	#REF!	926.709	24262.8
88	99847	210	#REF!	119.908	898.623
89	99848	122	#REF!	359.633	5391.73
90	99849	230	#REF!	239.907	2695.86
91	99850	80	#REF!	179.816	1797.24
92	99851	220	#REF!	112.431	575.459
93	100094	80	#REF!	397.759	5054.54
94	100095	220	#REF!	117.418	885.265
95	100096	50	#REF!	527.72	10294.8
96	100097	230	#REF!	179.908	1797.24
97	100098	80	#REF!	119.908	898.621
98	100099	50	#REF!	119.908	898.623
99	100318	80	#REF!	212.004	1816.01
100	100319	50	#REF!	113.77	798.659
101	100320	80	#REF!	119.841	898.609
102	100321	50	#REF!	119.908	898.619
103	100716	147	#REF!	5832.93	305571
104	100717	50	#REF!	733.643	11085.8
105	100718	158	#REF!	143.958	277.063
106	103791	158	#REF!	648.407	14270.5
107	104353	158	#REF!	2080.7	64106.9
108	105326	147	#REF!	2613.81	114438

## Sheet: sn092_1k
OBJECTID	Id	gridcode	reclassification	area	Shape_Length	Shape_Area
1	47399	34	#REF!	20	22.1818	20.4714		Row Labels	Sum of Shape_Area
2	47550	34	#REF!	115	52.5791	115.023		agriculture	0.935657
3	47551	230	#REF!	899	119.907	898.598		tree	0.0528454
4	47552	210	#REF!	3130	287.387	3127.06		urban	0.0114972
5	47665	230	#REF!	2617	322.813	2614.87		Grand Total	1
6	48061	230	#REF!	899	119.906	898.597
7	48202	34	#REF!	79	42.0745	79.3425
8	48203	145	#REF!	22	22.9721	22.3705
9	48354	122	#REF!	1	5.97105	1.4355
10	48355	34	#REF!	335	88.1877	335.069
11	48494	122	#REF!	80	43.7448	79.7958
12	48495	34	#REF!	642	106.8	641.47
13	48496	50	#REF!	576	112.383	575.443
14	48620	34	#REF!	1031	148.507	1030.32
15	48621	220	#REF!	29091	839.917	29067.5
16	48752	34	#REF!	429	96.1962	429.004
17	48870	34	#REF!	855	116.033	854.143
18	48992	34	#REF!	899	119.906	898.595
19	49118	146	#REF!	899	119.906	898.596
20	49119	34	#REF!	1799	179.905	1797.19
21	49258	146	#REF!	899	119.906	898.596
22	49259	34	#REF!	899	119.906	898.596
23	49403	146	#REF!	430	96.1229	429.179
24	49404	34	#REF!	899	119.906	898.597
25	49529	34	#REF!	6	12.0404	6.05044
26	49784	34	#REF!	86	38.2559	85.6008
27	49785	147	#REF!	598	103.159	597.973
28	49910	158	#REF!	12235	640.238	12225.6
29	50159	122	#REF!	0	2656.91	216895
30	50927	145	#REF!	17304	562.793	17290.6
31	50928	122	#REF!	3510	326.468	3507.04
32	52216	146	#REF!	0	2531.38	273035
33	52373	147	#REF!	21818	996.479	21800.8
34	52658	133	#REF!	35731	744.402	35702.7
35	55864	158	#REF!	74960	2143.32	74900.3
36	56447	147	#REF!	45	36.8019	45.14

## Sheet: sn9_1k
OBJECTID	Id	gridcode	reclassification	area_m2	Shape_Length	Shape_Area
1	114133	80	#REF!	48	33.5151	47.8226		Row Labels	Sum of Shape_Area
2	114514	230	#REF!	6257	380.076	6252		agriculture	0.0192907
3	114515	230	#REF!	899	119.908	898.625		other	0.00501187
4	114516	80	#REF!	899	119.908	898.625		tree	0.849661
5	114701	50	#REF!	899	119.908	898.623		urban	0.0572321
6	114888	50	#REF!	0	3.00928	0.290813		water	0.004409
7	114889	230	#REF!	190	74.8509	189.66		wetland	0.0643956
8	114890	220	#REF!	4652	356.844	4647.98		Grand Total	1
9	114891	80	#REF!	899	119.908	898.626
10	114892	220	#REF!	899	119.909	898.628
11	114893	80	#REF!	3288	269.176	3285.6
12	114894	230	#REF!	308	88.1794	307.308
13	115050	34	#REF!	451	118.438	450.489
14	115051	30	#REF!	738	110.81	737.241
15	115052	50	#REF!	1799	179.907	1797.25
16	115053	210	#REF!	899	119.909	898.629
17	115250	34	#REF!	459	91.9877	458.293
18	115251	50	#REF!	1771	176.139	1769.57
19	115252	34	#REF!	2698	239.906	2695.88
20	115253	50	#REF!	899	119.908	898.626
21	115254	220	#REF!	1799	179.818	1797.25
22	115255	50	#REF!	899	119.909	898.628
23	115256	230	#REF!	10681	621.004	10673.3
24	115257	230	#REF!	899	119.908	898.626
25	115258	220	#REF!	576	112.077	575.43
26	115428	34	#REF!	1799	179.907	1797.25
27	115429	50	#REF!	899	119.909	898.627
28	115430	80	#REF!	899	119.908	898.626
29	115431	230	#REF!	899	119.909	898.629
30	115432	34	#REF!	2698	239.906	2695.88
31	115433	220	#REF!	2698	216.9	2695.88
32	115434	230	#REF!	1799	179.907	1797.25
33	115435	80	#REF!	899	119.909	898.628
34	115638	50	#REF!	1799	179.907	1797.25
35	115639	34	#REF!	2698	239.906	2695.88
36	115640	34	#REF!	1799	179.907	1797.25
37	115641	50	#REF!	899	119.908	898.626
38	115642	30	#REF!	899	119.908	898.626
39	115643	147	#REF!	899	119.908	898.626
40	115644	230	#REF!	4342	275.555	4338.68
41	115645	220	#REF!	899	119.909	898.628
42	115646	230	#REF!	5271	410.566	5266.88
43	115819	50	#REF!	1799	179.907	1797.25
44	115820	30	#REF!	899	119.909	898.627
45	115821	34	#REF!	1799	179.907	1797.25
46	115822	50	#REF!	4497	359.814	4493.13
47	115823	230	#REF!	899	119.908	898.626
48	115824	34	#REF!	2698	239.906	2695.88
49	115825	147	#REF!	899	119.908	898.626
50	115826	50	#REF!	899	119.908	898.625
51	115827	80	#REF!	899	119.908	898.626
52	115828	50	#REF!	899	119.908	898.626
53	115829	220	#REF!	899	119.908	898.623
54	115830	80	#REF!	1799	179.907	1797.25
55	116044	50	#REF!	899	119.908	898.625
56	116045	30	#REF!	899	119.908	898.626
57	116046	34	#REF!	1799	179.907	1797.25
58	116047	30	#REF!	899	119.908	898.626
59	116048	80	#REF!	899	119.908	898.625
60	116049	34	#REF!	2698	239.906	2695.88
61	116050	147	#REF!	1799	179.907	1797.25
62	116051	50	#REF!	899	119.908	898.627
63	116251	230	#REF!	899	119.909	898.627
64	116252	50	#REF!	1799	179.907	1797.25
65	116253	34	#REF!	1799	179.907	1797.25
66	116254	50	#REF!	2698	239.817	2695.88
67	116255	147	#REF!	1799	179.907	1797.25
68	116256	80	#REF!	899	119.908	898.627
69	116257	34	#REF!	1799	179.907	1797.25
70	116258	147	#REF!	2698	239.905	2695.88
71	116259	50	#REF!	574	102.218	573.439
72	116441	50	#REF!	576	112.431	575.464
73	116442	210	#REF!	899	119.908	898.624
74	116443	50	#REF!	899	119.908	898.626
75	116444	34	#REF!	1799	179.907	1797.25
76	116445	30	#REF!	899	119.908	898.625
77	116446	50	#REF!	2698	239.817	2695.88
78	116447	80	#REF!	899	119.908	898.625
79	116448	34	#REF!	3746	313.211	3743.39
80	116635	230	#REF!	616	113.099	615.263
81	116636	80	#REF!	899	119.908	898.623
82	116637	34	#REF!	2698	239.906	2695.88
83	116638	50	#REF!	2698	239.817	2695.88
84	116639	220	#REF!	899	119.908	898.623
85	116643	220	#REF!	31047	1364.86	31023
86	116824	50	#REF!	1799	179.907	1797.25
87	116825	34	#REF!	2698	239.905	2695.88
88	116826	147	#REF!	899	119.908	898.627
89	116827	230	#REF!	576	112.385	575.462
90	116994	220	#REF!	576	112.386	575.463
91	116995	230	#REF!	20335	840.771	20319.2
92	116996	230	#REF!	616	113.099	615.261
93	116997	230	#REF!	899	119.908	898.627
94	116998	147	#REF!	899	119.908	898.626
95	116999	34	#REF!	3597	299.904	3594.51
96	117000	147	#REF!	453	92.1827	452.965
97	117157	230	#REF!	576	112.386	575.464
98	117158	220	#REF!	576	112.386	575.464
99	117159	50	#REF!	1799	179.818	1797.25
100	117160	220	#REF!	899	119.908	898.623
101	117161	230	#REF!	899	119.908	898.623
102	117162	80	#REF!	899	119.908	898.623
103	117163	50	#REF!	899	119.908	898.625
104	117164	147	#REF!	899	119.908	898.626
105	117165	34	#REF!	786	114.077	785.679
106	117166	50	#REF!	5493	409.526	5488.62
107	117347	220	#REF!	29418	1134.96	29395
108	117348	80	#REF!	899	119.908	898.626
109	117476	220	#REF!	2365	200.062	2362.84
110	117477	230	#REF!	11266	728.968	11257
111	117478	230	#REF!	616	113.099	615.264
112	117479	230	#REF!	1295	172.601	1293.75
113	117642	220	#REF!	556	101.486	555.96
114	117643	230	#REF!	2416	224.11	2414.55
115	117644	80	#REF!	899	119.908	898.625
116	117645	50	#REF!	3140	331.619	3137.8
117	117785	230	#REF!	576	112.386	575.463
118	117786	230	#REF!	616	113.099	615.263
119	117928	230	#REF!	576	112.386	575.463
120	117929	50	#REF!	899	119.908	898.627
121	117930	210	#REF!	899	119.908	898.627
122	117931	50	#REF!	576	112.386	575.463
123	117932	220	#REF!	1799	179.818	1797.25
124	118071	145	#REF!	366	87.9792	366.201
125	118072	220	#REF!	899	119.908	898.626
126	118073	80	#REF!	1799	179.907	1797.25
127	118074	50	#REF!	899	119.908	898.625
128	118075	80	#REF!	3597	299.727	3594.5
129	118076	230	#REF!	2787	232.933	2784.89
130	118227	145	#REF!	28	26.7092	27.5298
131	118228	34	#REF!	796	112.147	795.557
132	118229	220	#REF!	899	119.909	898.628
133	118230	220	#REF!	616	113.099	615.263
134	118231	230	#REF!	7207	348.905	7201.56
135	118232	50	#REF!	899	119.908	898.627
136	118233	220	#REF!	1255	162.889	1253.77
137	118234	50	#REF!	5396	336.856	5391.76
138	118377	34	#REF!	899	119.908	898.627
139	118378	220	#REF!	899	119.909	898.628
140	118379	230	#REF!	899	119.908	898.624
141	118380	220	#REF!	576	112.431	575.462
142	118381	220	#REF!	899	119.909	898.627
143	118382	230	#REF!	899	119.909	898.627
144	118383	230	#REF!	7195	539.72	7189
145	118540	34	#REF!	899	119.908	898.626
146	118541	20	#REF!	5396	299.815	5391.75
147	118542	80	#REF!	899	119.908	898.625
148	118696	230	#REF!	1504	182.451	1502.74
149	118697	220	#REF!	4923	332.786	4919.32
150	118698	30	#REF!	899	119.909	898.628
151	118699	220	#REF!	576	112.431	575.463
152	118700	230	#REF!	8094	539.544	8087.64
153	118701	220	#REF!	1295	172.733	1293.75
154	118702	210	#REF!	2389	209.112	2386.98
155	118703	210	#REF!	899	119.908	898.625
156	118704	230	#REF!	1799	179.819	1797.25
157	118705	80	#REF!	491	96.7928	490.193
158	118855	230	#REF!	616	113.099	615.262
159	118856	230	#REF!	899	119.908	898.627
160	118857	220	#REF!	899	119.908	898.626
161	118858	210	#REF!	899	119.908	898.626
162	118859	80	#REF!	8993	539.632	8986.27
163	118860	220	#REF!	899	119.908	898.627
164	118861	230	#REF!	576	112.431	575.463
165	118862	230	#REF!	616	113.101	615.263
166	119002	230	#REF!	2	7.89757	2.4069
167	119003	220	#REF!	689	108.523	688.31
168	119004	50	#REF!	10065	473.82	10057.5
169	119005	34	#REF!	2698	239.729	2695.88
170	119006	230	#REF!	29816	1581.61	29793.1
171	119007	230	#REF!	899	119.909	898.628
172	119008	80	#REF!	616	113.1	615.265
173	119009	230	#REF!	616	113.102	615.264
174	119010	230	#REF!	22858	1168.04	22840.4
175	119011	210	#REF!	899	119.908	898.626
176	119171	34	#REF!	899	119.909	898.628
177	119172	80	#REF!	576	112.386	575.463
178	119173	230	#REF!	4305	270.192	4302.06
179	119174	230	#REF!	899	119.908	898.624
180	119175	230	#REF!	1198	150.755	1197.44
181	119317	80	#REF!	6973	407.538	6967.57
182	119318	230	#REF!	1799	179.819	1797.25
183	119319	220	#REF!	1799	179.818	1797.25
184	119320	230	#REF!	899	119.909	898.628
185	119321	34	#REF!	899	119.909	898.63
186	119322	50	#REF!	3597	299.815	3594.5
187	119323	80	#REF!	899	119.909	898.63
188	119324	230	#REF!	899	119.908	898.626
189	119325	220	#REF!	899	119.908	898.626
190	119326	80	#REF!	576	112.386	575.463
191	119472	220	#REF!	844	125.349	843.375
192	119473	50	#REF!	145	58.4069	144.798
193	119474	34	#REF!	899	119.908	898.624
194	119475	50	#REF!	899	119.908	898.627
195	119476	50	#REF!	1799	179.907	1797.26
196	119477	80	#REF!	899	119.909	898.628
197	119478	80	#REF!	576	112.386	575.464
198	119479	80	#REF!	576	112.386	575.463
199	119480	220	#REF!	30707	1148.18	30683.7
200	119616	220	#REF!	249	76.6388	249.305
201	119617	230	#REF!	3530	290.757	3527.16
202	119618	80	#REF!	899	119.909	898.629
203	119619	80	#REF!	1799	179.819	1797.26
204	119620	34	#REF!	899	119.909	898.63
205	119621	230	#REF!	899	119.908	898.626
206	119622	50	#REF!	899	119.908	898.626
207	119623	80	#REF!	899	119.908	898.625
208	119624	230	#REF!	2698	239.905	2695.87
209	119625	80	#REF!	899	119.909	898.627
210	119626	220	#REF!	899	119.908	898.626
211	119627	80	#REF!	4497	359.813	4493.12
212	119763	220	#REF!	899	119.909	898.628
213	119764	230	#REF!	899	119.908	898.627
214	119765	50	#REF!	899	119.909	898.628
215	119766	230	#REF!	2154	222.799	2152.39
216	119767	230	#REF!	899	119.908	898.626
217	119901	80	#REF!	1126	162.234	1124.69
218	119902	220	#REF!	5087	388.931	5082.86
219	119903	50	#REF!	2698	239.817	2695.88
220	119904	34	#REF!	1799	179.819	1797.25
221	119905	230	#REF!	899	119.908	898.627
222	119906	147	#REF!	3597	299.815	3594.51
223	119907	50	#REF!	899	119.909	898.628
224	119908	230	#REF!	8316	429.176	8309.71
225	120060	220	#REF!	576	112.386	575.463
226	120061	220	#REF!	899	119.908	898.627
227	120062	34	#REF!	899	119.908	898.627
228	120063	230	#REF!	899	119.909	898.628
229	120064	50	#REF!	899	119.908	898.626
230	120065	220	#REF!	0	5310.46	172369
231	120194	220	#REF!	14	17.3018	14.2178
232	120196	34	#REF!	899	119.909	898.628
233	120197	230	#REF!	899	119.908	898.627
234	120198	220	#REF!	616	113.099	615.264
235	120322	230	#REF!	899	119.908	898.625
236	120323	220	#REF!	4497	359.726	4493.13
237	120324	80	#REF!	899	119.908	898.626
238	120325	50	#REF!	51723	2557.74	51683.1
239	120457	230	#REF!	15480	817.482	15468.4
240	120458	34	#REF!	1799	179.819	1797.26
241	120459	50	#REF!	899	119.908	898.626
242	120460	230	#REF!	17	24.0811	17.2272
243	120583	230	#REF!	137	105.611	136.827
244	120584	80	#REF!	894	118.87	893.143
245	120585	230	#REF!	616	113.099	615.262
246	120586	50	#REF!	3597	299.727	3594.51
247	120587	34	#REF!	899	119.908	898.626
248	120588	80	#REF!	899	119.908	898.626
249	120589	230	#REF!	8521	490.849	8514.93
250	120727	80	#REF!	576	112.431	575.464
251	120728	230	#REF!	1799	179.907	1797.26
252	120729	50	#REF!	899	119.908	898.626
253	120730	34	#REF!	899	119.908	898.626
254	120731	80	#REF!	576	112.431	575.463
255	120857	230	#REF!	616	113.099	615.264
256	120858	50	#REF!	899	119.909	898.628
257	120859	220	#REF!	899	119.909	898.628
258	120860	230	#REF!	899	119.908	898.627
259	120861	230	#REF!	26926	1107.1	26905.3
260	120862	220	#REF!	7542	390.029	7536.69
261	120863	220	#REF!	59958	1645.47	59911.8
262	121001	50	#REF!	373	88.1996	372.968
263	121002	80	#REF!	899	119.908	898.625
264	121003	34	#REF!	1799	179.819	1797.25
265	121004	220	#REF!	4497	336.769	4493.13
266	121115	80	#REF!	27	27.1898	26.721
267	121116	230	#REF!	8583	476.515	8576.85
268	121117	80	#REF!	899	119.908	898.627
269	121118	50	#REF!	1799	179.819	1797.25
270	121119	220	#REF!	1799	179.819	1797.25
271	121120	34	#REF!	899	119.908	898.625
272	121121	50	#REF!	899	119.909	898.628
273	121122	230	#REF!	576	112.431	575.463
274	121123	220	#REF!	576	112.431	575.463
275	121124	230	#REF!	899	119.908	898.624
276	121125	230	#REF!	261	84.677	261.168
277	121261	50	#REF!	1880	224.782	1878.84
278	121262	34	#REF!	899	119.908	898.626
279	121263	230	#REF!	1799	179.819	1797.26
280	121264	220	#REF!	2698	216.9	2695.88
281	121265	80	#REF!	889	117.35	888.13
282	121401	230	#REF!	895	118.196	894.142
283	121402	80	#REF!	15921	815.507	15908.7
284	121403	220	#REF!	2937	267.597	2934.45
285	121404	50	#REF!	9660	505.004	9652.84
286	121535	220	#REF!	237	76.2852	237.317
287	121536	80	#REF!	2593	231.541	2591.1
288	121537	220	#REF!	899	119.908	898.627
289	121538	230	#REF!	899	119.908	898.626
290	121539	220	#REF!	1045	172.592	1044.36
291	121540	34	#REF!	1799	179.819	1797.26
292	121661	50	#REF!	2083	211.752	2081.89
293	121662	34	#REF!	899	119.909	898.628
294	121663	50	#REF!	3597	276.81	3594.5
295	121664	220	#REF!	1799	179.819	1797.25
296	121665	220	#REF!	604	107.897	604.021
297	121666	50	#REF!	40	31.3857	39.9875
298	121790	34	#REF!	899	119.908	898.625
299	121791	50	#REF!	899	119.908	898.627
300	121792	230	#REF!	22650	1136.85	22632.7
301	121934	220	#REF!	576	112.431	575.463
302	121935	230	#REF!	899	119.909	898.628
303	121936	220	#REF!	3327	234.268	3324.56
304	121937	50	#REF!	0	1.20412	0.0615907
305	122066	80	#REF!	9	13.9469	9.353
306	122067	230	#REF!	616	113.099	615.263
307	122068	34	#REF!	1799	179.819	1797.25
308	122069	50	#REF!	10	15.0868	9.72147
309	122195	230	#REF!	616	113.102	615.265
310	122196	50	#REF!	576	112.386	575.462
311	122197	220	#REF!	6924	427.444	6918.49
312	122198	122	#REF!	1712	173.205	1710.34
313	122319	50	#REF!	32824	1404.91	32798.5
314	122427	220	#REF!	22	23.9807	21.7813
315	122428	122	#REF!	6661	416.164	6655.5
316	122672	230	#REF!	14115	801.783	14104.7
317	122811	230	#REF!	82	70.6275	82.0186
318	122941	230	#REF!	241	83.8602	241.148
319	123092	230	#REF!	2097	210.156	2095.89
320	123232	50	#REF!	774	114.474	773.364
321	123369	80	#REF!	213	84.0052	212.669
322	123370	50	#REF!	422	119.399	421.58
323	123801	230	#REF!	2747	237.038	2745.18
324	124124	220	#REF!	0	4297.58	120621
325	136023	34	#REF!	4450	407.623	4446.2

## Sheet: sn10_1k
OBJECTID	Id	gridcode	reclassification	Shape_Length	Shape_Area
1	119317	80	#REF!	72.23	221.447		Row Labels	Sum of Shape_Area
2	119471	50	#REF!	179.819	1797.25		tree	0.924278
3	119472	220	#REF!	192.638	1852.51		wetland	0.0757222
4	119473	50	#REF!	109.983	753.829		Grand Total	1
5	119612	230	#REF!	171.407	1388.28
6	119613	80	#REF!	112.431	575.465
7	119616	220	#REF!	106.885	649.322
8	119617	230	#REF!	53.3014	67.3493
9	119760	230	#REF!	170.133	1213.02
10	119761	230	#REF!	112.431	575.463
11	119762	80	#REF!	179.819	1797.26
12	119890	230	#REF!	49.3654	62.6866
13	119891	230	#REF!	119.909	898.63
14	119892	230	#REF!	119.909	898.63
15	119893	50	#REF!	112.386	575.464
16	119894	230	#REF!	549.832	7912.61
17	119895	220	#REF!	55.4169	112.646
18	119898	220	#REF!	20.6293	17.0192
19	119899	230	#REF!	334.437	4157.6
20	119900	220	#REF!	119.909	898.628
21	119901	80	#REF!	260.887	3368.44
22	120056	80	#REF!	113.102	615.264
23	120057	230	#REF!	119.909	898.628
24	120059	50	#REF!	112.431	575.465
25	120193	80	#REF!	606.571	8803.13
26	120194	220	#REF!	1050.12	20394.2
27	120195	80	#REF!	179.819	1797.25
28	120319	80	#REF!	113.102	615.265
29	120320	230	#REF!	179.819	1797.25
30	120321	220	#REF!	172.446	1044.36
31	120445	230	#REF!	212.871	2128.95
32	120446	230	#REF!	113.1	615.266
33	120447	230	#REF!	113.1	615.266
34	120448	230	#REF!	667.406	9291.66
35	120449	220	#REF!	119.908	898.626
36	120450	80	#REF!	119.909	898.628
37	120451	220	#REF!	119.909	898.628
38	120452	50	#REF!	341.532	5761.77
39	120453	230	#REF!	867.478	14976.5
40	120454	220	#REF!	119.909	898.629
41	120455	50	#REF!	119.909	898.628
42	120456	80	#REF!	119.909	898.63
43	120578	230	#REF!	227.331	1854.88
44	120579	80	#REF!	598.512	10040.1
45	120580	230	#REF!	179.907	1797.26
46	120581	220	#REF!	119.909	898.628
47	120582	230	#REF!	119.909	898.628
48	120583	230	#REF!	174.632	1660.43
49	120584	80	#REF!	21.1432	5.48395
50	120722	230	#REF!	112.386	575.465
51	120723	230	#REF!	169.582	1226.98
52	120724	230	#REF!	112.386	575.465
53	120725	220	#REF!	119.909	898.629
54	120726	230	#REF!	336.842	4493.14
55	120851	50	#REF!	96.3508	520.434
56	120852	230	#REF!	421.321	6930.12
57	120853	230	#REF!	113.1	615.265
58	120854	230	#REF!	119.909	898.629
59	120855	220	#REF!	119.909	898.628
60	120856	80	#REF!	119.909	898.629
61	120997	220	#REF!	18.4549	9.39452
62	120998	230	#REF!	74.1195	180.797
63	120999	230	#REF!	364.658	6588.7
64	121000	80	#REF!	112.386	575.463
65	121001	50	#REF!	98.3944	525.66
66	121113	230	#REF!	113.099	615.264
67	121114	50	#REF!	419.548	7189.02
68	121115	80	#REF!	115.974	871.907
69	121116	230	#REF!	53.5956	71.8022
70	121257	230	#REF!	228.738	1801.12
71	121258	230	#REF!	170.032	1213.02
72	121259	80	#REF!	119.908	898.627
73	121260	230	#REF!	432.514	7055.85
74	121396	80	#REF!	119.909	898.627
75	121397	230	#REF!	119.909	898.627
76	121398	80	#REF!	179.907	1797.26
77	121399	230	#REF!	330.191	4302.08
78	121400	230	#REF!	272.895	2964.26
79	121401	230	#REF!	10.4883	4.48595
80	121532	230	#REF!	113.1	615.265
81	121533	80	#REF!	119.909	898.629
82	121534	230	#REF!	119.909	898.628
83	121535	220	#REF!	107.454	661.311
84	121536	80	#REF!	50.6888	104.779
85	121659	230	#REF!	332.086	5380.88
86	121660	220	#REF!	119.909	898.628
87	121786	50	#REF!	112.386	575.464
88	121787	50	#REF!	119.909	898.628
89	121788	80	#REF!	179.907	1797.25
90	121789	220	#REF!	179.907	1797.26
91	121926	50	#REF!	78.4751	284.454
92	121927	220	#REF!	119.909	898.629
93	121928	50	#REF!	119.909	898.63
94	121929	230	#REF!	179.819	1797.26
95	121930	50	#REF!	179.907	1797.26
96	121931	230	#REF!	119.909	898.628
97	121932	220	#REF!	119.908	898.627
98	121933	220	#REF!	113.099	615.264
99	122065	230	#REF!	199.883	2152.4
100	122066	80	#REF!	108.509	605.911
101	122191	80	#REF!	359.726	4493.14
102	122192	230	#REF!	790.634	16876.3
103	122193	230	#REF!	172.592	1044.36
104	122194	220	#REF!	112.431	575.463
105	122316	230	#REF!	101.87	497.92
106	122317	50	#REF!	1248.04	26542.8
107	122318	80	#REF!	112.386	575.462
108	122424	230	#REF!	482.826	9079.37
109	122425	230	#REF!	872.488	14482.4
110	122426	80	#REF!	179.907	1797.25
111	122427	220	#REF!	106.889	593.483
112	122541	80	#REF!	112.386	575.464
113	122542	220	#REF!	871.945	17698.2
114	122543	50	#REF!	119.908	898.627
115	122544	230	#REF!	119.908	898.627
116	122545	220	#REF!	179.906	1797.26
117	122668	80	#REF!	119.909	898.629
118	122669	50	#REF!	119.909	898.628
119	122670	80	#REF!	119.909	898.628
120	122671	80	#REF!	359.813	4493.14
121	122672	230	#REF!	1577.94	37999.2
122	122806	220	#REF!	119.909	898.628
123	122807	80	#REF!	119.909	898.628
124	122808	80	#REF!	113.099	615.262
125	122809	220	#REF!	112.386	575.465
126	122810	230	#REF!	214.947	2110.22
127	122938	80	#REF!	119.909	898.63
128	122939	80	#REF!	119.909	898.629
129	122940	80	#REF!	119.908	898.626
130	123089	50	#REF!	119.909	898.629
131	123090	220	#REF!	112.431	575.465
132	123091	230	#REF!	112.431	575.465
133	123228	80	#REF!	170.706	1656.75
134	123229	230	#REF!	299.728	4493.14
135	123230	230	#REF!	172.446	1044.36
136	123231	230	#REF!	113.1	615.265
137	123232	50	#REF!	131.2	1023.88
138	123367	50	#REF!	159.027	1041.1
139	123368	220	#REF!	119.908	898.627
140	123369	80	#REF!	224.028	2415.53
141	123470	50	#REF!	469.427	8056.26
142	123472	230	#REF!	250.107	3561.61
143	123473	230	#REF!	17.3672	10.9433
144	123474	230	#REF!	128.865	997.419
145	123475	50	#REF!	119.909	898.628
146	123476	230	#REF!	1854.5	41557.8
147	123477	230	#REF!	179.819	1797.25
148	123478	230	#REF!	359.725	5391.76
149	123479	80	#REF!	119.908	898.627
150	123480	50	#REF!	137.037	1111.3
151	123636	230	#REF!	116.58	865.582
152	123799	50	#REF!	74.651	217.973
153	123801	230	#REF!	271.15	2004.19
154	123948	220	#REF!	129.151	661.761
155	123949	230	#REF!	133.534	406.705
156	123952	80	#REF!	326.189	4826.22
157	124121	230	#REF!	256.655	2186.76
158	124124	220	#REF!	4630.92	132030
159	124276	220	#REF!	848.92	14816.1
160	126257	220	#REF!	7991.45	287562

## Sheet: sn14_1k
OBJECTID	Id	gridcode	reclassification	area_m2	Shape_Length	Shape_Area
1	86545	122	#REF!	12	23.3397	11.6873		Row Labels	Sum of Shape_Area
2	86546	145	#REF!	648	103.184	647.934		agriculture	0.892132
3	86547	34	#REF!	567	97.8898	566.714		other	0.00909689
4	86548	145	#REF!	512	133.793	511.58		tree	0.0440286
5	86716	34	#REF!	1799	179.909	1797.24		urban	0.0547363
6	86717	145	#REF!	899	119.908	898.623		wetland	5.70118e-06
7	86891	50	#REF!	30	29.6231	29.5276		Grand Total	1
8	86892	147	#REF!	6076	336.542	6071.32
9	86893	145	#REF!	899	119.908	898.619
10	86894	34	#REF!	899	119.908	898.619
11	86895	145	#REF!	899	119.908	898.618
12	87071	230	#REF!	824	113.422	823.478
13	87072	145	#REF!	899	119.908	898.621
14	87073	34	#REF!	899	119.908	898.622
15	87074	145	#REF!	899	119.908	898.621
16	87260	230	#REF!	899	119.908	898.622
17	87261	147	#REF!	5683	414.186	5678.7
18	87262	34	#REF!	1799	179.909	1797.24
19	87263	145	#REF!	899	119.908	898.622
20	87439	34	#REF!	899	119.908	898.621
21	87440	50	#REF!	0	2.1743	0.0484016
22	87624	34	#REF!	445	96.3844	444.375
23	87625	50	#REF!	885	116.841	884.168
24	87626	230	#REF!	2606	263.155	2603.97
25	87627	220	#REF!	899	119.908	898.623
26	87628	50	#REF!	899	119.908	898.62
27	87629	220	#REF!	8128	456.518	8121.97
28	87630	50	#REF!	899	119.908	898.621
29	87631	34	#REF!	1799	179.909	1797.24
30	87817	34	#REF!	899	119.908	898.62
31	87818	230	#REF!	1494	152.753	1492.53
32	87988	34	#REF!	1799	179.815	1797.24
33	87989	50	#REF!	899	119.908	898.621
34	87990	34	#REF!	899	119.908	898.62
35	88159	34	#REF!	899	119.908	898.624
36	88160	34	#REF!	1799	179.909	1797.24
37	88161	220	#REF!	506	105.945	505.651
38	88377	34	#REF!	899	119.908	898.623
39	88378	34	#REF!	899	119.908	898.622
40	88379	230	#REF!	899	119.908	898.622
41	88380	50	#REF!	576	112.432	575.46
42	88381	80	#REF!	4	14.0985	4.21634
43	88572	34	#REF!	899	119.908	898.623
44	88573	30	#REF!	1799	179.909	1797.24
45	88574	230	#REF!	899	119.908	898.621
46	88575	50	#REF!	10667	472.769	10659
47	88769	34	#REF!	1799	179.815	1797.24
48	88770	158	#REF!	76284	2109.79	76224.9
49	88771	34	#REF!	1799	179.909	1797.24
50	88772	50	#REF!	576	112.384	575.458
51	88987	34	#REF!	899	119.908	898.621
52	88988	146	#REF!	23669	660.326	23650.9
53	88989	30	#REF!	2513	200.071	2511.08
54	89180	30	#REF!	1228	169.579	1226.97
55	89406	34	#REF!	1799	179.816	1797.25
56	89407	30	#REF!	1193	163.025	1192.37
57	89625	34	#REF!	899	119.908	898.619
58	89809	34	#REF!	899	119.908	898.62
59	90032	133	#REF!	14030	497.241	14019.1
60	90033	147	#REF!	77345	1313.47	77285.1
61	90237	34	#REF!	1799	179.816	1797.24
62	90426	34	#REF!	899	119.908	898.622
63	90777	34	#REF!	1799	179.816	1797.24
64	90778	147	#REF!	899	119.908	898.622
65	90951	34	#REF!	899	119.908	898.622
66	91131	122	#REF!	20974	777.869	20957.4
67	91312	34	#REF!	1799	179.816	1797.24
68	91313	147	#REF!	3597	299.724	3594.48
69	91511	34	#REF!	899	119.908	898.622
70	91512	147	#REF!	899	119.908	898.621
71	91691	34	#REF!	899	119.908	898.621
72	91692	147	#REF!	899	119.908	898.622
73	92075	34	#REF!	1799	179.816	1797.24
74	92076	147	#REF!	1799	179.816	1797.24
75	92279	34	#REF!	899	119.908	898.623
76	92457	158	#REF!	29785	815.867	29761.8
77	92460	158	#REF!	2751	233.286	2748.47
78	92624	34	#REF!	1799	179.816	1797.24
79	92806	34	#REF!	803	113.731	802.251
80	92998	34	#REF!	27	43.2293	26.5014
81	93694	147	#REF!	9881	482.158	9873.09
82	97323	122	#REF!	0	5226.08	348216
83	100716	147	#REF!	30669	1221.09	30644.8

## Sheet: sn17_1k
OBJECTID	Id	gridcode	reclassification	area_m2	Shape_Length	Shape_Area
1	63027	147	#REF!	3	8.21259	3.07504		Row Labels	Sum of Shape_Area
2	63029	50	#REF!	576	112.382	575.463		agriculture	0.655404
3	63030	30	#REF!	899	119.909	898.627		other	0.112841
4	63542	30	#REF!	21689	711.443	21672.4		tree	0.119678
5	63708	30	#REF!	616	113.102	615.27		urban	0.109008
6	63709	30	#REF!	4183	266.568	4180.27		wetland	0.00306907
7	63710	34	#REF!	899	119.909	898.628		Grand Total	1
8	63872	146	#REF!	3084	308.674	3081.42
9	63873	30	#REF!	899	119.909	898.628
10	63874	34	#REF!	843	113.968	842.364
11	64046	30	#REF!	4543	324.089	4539.12
12	64047	147	#REF!	1799	179.913	1797.25
13	64214	34	#REF!	1532	167.586	1530.96
14	64215	30	#REF!	722	117.929	721.083
15	64216	30	#REF!	2162	372.11	2159.91
16	64380	34	#REF!	17	22.7804	16.911
17	64381	30	#REF!	2389	209.108	2386.98
18	64382	147	#REF!	47535	1573.29	47498.2
19	64383	34	#REF!	899	119.908	898.626
20	64384	146	#REF!	764	110.304	763.706
21	64385	147	#REF!	224	125.126	223.371
22	64544	146	#REF!	899	119.909	898.627
23	64545	34	#REF!	899	119.909	898.627
24	64711	30	#REF!	36374	1188.5	36346.6
25	64712	146	#REF!	899	119.909	898.628
26	64869	34	#REF!	616	113.1	615.267
27	64870	50	#REF!	616	113.1	615.267
28	64871	50	#REF!	899	119.908	898.626
29	64872	50	#REF!	2698	239.817	2695.88
30	64873	34	#REF!	1799	179.813	1797.25
31	64874	146	#REF!	3822	319.273	3819.09
32	65028	122	#REF!	7598	449.476	7592.3
33	65029	34	#REF!	899	119.909	898.628
34	65030	30	#REF!	899	119.909	898.627
35	65031	34	#REF!	899	119.909	898.627
36	65032	30	#REF!	899	119.908	898.625
37	65175	30	#REF!	899	119.909	898.628
38	65176	30	#REF!	899	119.909	898.628
39	65177	50	#REF!	576	112.383	575.465
40	65178	34	#REF!	899	119.909	898.628
41	65331	146	#REF!	18887	942.938	18872.3
42	65332	230	#REF!	6885	388.92	6880.12
43	65333	220	#REF!	2698	239.817	2695.88
44	65334	50	#REF!	899	119.909	898.629
45	65335	220	#REF!	899	119.909	898.627
46	65336	230	#REF!	899	119.909	898.627
47	65337	50	#REF!	899	119.909	898.627
48	65488	50	#REF!	899	119.909	898.628
49	65489	34	#REF!	3597	299.822	3594.51
50	65490	50	#REF!	899	119.909	898.628
51	65491	50	#REF!	576	112.434	575.465
52	65492	50	#REF!	899	119.908	898.626
53	65493	34	#REF!	1799	179.813	1797.25
54	65644	146	#REF!	5161	417.083	5157.18
55	65645	50	#REF!	899	119.909	898.628
56	65646	230	#REF!	899	119.909	898.627
57	65647	230	#REF!	1475	172.287	1474.09
58	65648	220	#REF!	1295	172.585	1293.75
59	65649	34	#REF!	899	119.909	898.628
60	65825	30	#REF!	8464	451.303	8457.96
61	65826	34	#REF!	899	119.908	898.626
62	66112	30	#REF!	393	85.955	392.535
63	66113	34	#REF!	9160	524.979	9152.78
64	66114	50	#REF!	1799	179.913	1797.26
65	66115	230	#REF!	5832	304.81	5827.04
66	66116	220	#REF!	11366	558.835	11357.2
67	66117	122	#REF!	54931	1518.28	54888.9
68	66263	30	#REF!	899	119.909	898.629
69	66264	34	#REF!	899	119.909	898.629
70	66265	220	#REF!	899	119.909	898.628
71	66266	220	#REF!	899	119.909	898.628
72	66267	50	#REF!	576	112.383	575.466
73	66268	50	#REF!	4753	311.685	4749.48
74	66269	50	#REF!	616	113.1	615.269
75	66270	158	#REF!	19381	827.654	19366.6
76	66407	34	#REF!	899	119.909	898.629
77	66408	50	#REF!	1799	179.813	1797.26
78	66536	50	#REF!	197	65.7698	197.328
79	66537	34	#REF!	576	112.383	575.464
80	66677	34	#REF!	1255	162.847	1253.77
81	66678	220	#REF!	899	119.908	898.627
82	66679	34	#REF!	899	119.909	898.628
83	66833	50	#REF!	5550	395.574	5546.21
84	66834	34	#REF!	899	119.909	898.628
85	66835	34	#REF!	899	119.909	898.627
86	66997	220	#REF!	3443	275.565	3440.06
87	66998	50	#REF!	899	119.908	898.627
88	67124	34	#REF!	899	119.909	898.628
89	67125	50	#REF!	899	119.909	898.628
90	67126	34	#REF!	2805	229.491	2802.37
91	67127	50	#REF!	576	112.383	575.464
92	67288	34	#REF!	899	119.909	898.628
93	67289	50	#REF!	899	119.909	898.629
94	67290	34	#REF!	501	93.9927	500.36
95	67421	80	#REF!	2389	209.181	2386.98
96	67422	50	#REF!	899	119.909	898.628
97	67553	122	#REF!	0	2870.41	111803
98	67554	50	#REF!	0	119.909	898.628
99	67555	230	#REF!	0	119.908	898.627
100	67556	220	#REF!	0	299.821	4493.14
101	67557	230	#REF!	0	119.909	898.629
102	67558	220	#REF!	0	119.909	898.628
103	67688	147	#REF!	0	651.051	11003
104	67691	50	#REF!	0	73.5331	189.461
105	67692	220	#REF!	0	112.383	575.463
106	67693	220	#REF!	0	119.908	898.627
107	67694	230	#REF!	0	119.908	898.627
108	67843	230	#REF!	0	119.909	898.629
109	67844	34	#REF!	0	488.341	7812.74
110	67848	158	#REF!	0	102.128	317.551
111	68006	230	#REF!	0	494.771	9104.39
112	68007	220	#REF!	0	132.635	1089.54
113	68824	220	#REF!	0	210.247	2201.38
114	69699	158	#REF!	0	2187.37	190826
115	69705	34	#REF!	0	749.783	19954.2
116	70998	122	#REF!	0	1440.51	30933.4
117	253960	34	#REF!	0	1152.08	19055.4

## Sheet: sn19_1k
OBJECTID	Id	gridcode	reclassification	Shape_Length	Shape_Area
1	65654	158	#REF!	238.389	1164.66		Row Labels	Sum of Shape_Area
2	66121	34	#REF!	423.135	8814.12		agriculture	0.318967
3	66122	30	#REF!	179.911	1797.24		other	0.0241128
4	66276	34	#REF!	179.911	1797.24		tree	0.394648
5	66277	34	#REF!	167.17	1419.59		urban	0.247676
6	66412	34	#REF!	179.911	1797.24		wetland	0.014596
7	66413	30	#REF!	119.908	898.62		Grand Total	1
8	66414	34	#REF!	119.908	898.618
9	66545	34	#REF!	179.911	1797.24
10	66546	30	#REF!	119.908	898.619
11	66684	30	#REF!	119.908	898.62
12	66685	34	#REF!	179.911	1797.24
13	66686	34	#REF!	179.813	1797.24
14	66844	30	#REF!	119.908	898.619
15	66845	34	#REF!	179.911	1797.24
16	66846	30	#REF!	119.908	898.619
17	66847	30	#REF!	209.179	2386.96
18	66848	30	#REF!	119.908	898.618
19	67009	34	#REF!	179.911	1797.24
20	67010	34	#REF!	174.974	1648.28
21	67137	34	#REF!	200.059	2362.82
22	67138	30	#REF!	119.908	898.617
23	67139	30	#REF!	214.646	2414.88
24	67298	158	#REF!	1650.89	65116.2
25	67299	158	#REF!	119.908	898.618
26	67567	30	#REF!	262.895	3033.57
27	67568	220	#REF!	119.908	898.62
28	67569	34	#REF!	119.908	898.622
29	67702	230	#REF!	112.383	575.458
30	67703	147	#REF!	812.818	14939.7
31	67852	50	#REF!	112.383	575.458
32	67853	220	#REF!	179.813	1797.24
33	68011	220	#REF!	119.908	898.62
34	68018	158	#REF!	412.66	3621.16
35	68169	210	#REF!	112.433	575.458
36	68170	230	#REF!	216.88	2695.86
37	68171	34	#REF!	119.908	898.62
38	68172	50	#REF!	119.908	898.62
39	68336	50	#REF!	444.567	7392.82
40	68337	50	#REF!	112.383	575.461
41	68338	50	#REF!	323.208	5055.24
42	68512	122	#REF!	119.908	898.621
43	68513	34	#REF!	113.101	615.259
44	68514	146	#REF!	1828.3	159906
45	68515	50	#REF!	17.5758	8.55213
46	68671	50	#REF!	167.82	1391.5
47	68672	210	#REF!	119.908	898.619
48	68673	50	#REF!	112.383	575.458
49	68674	230	#REF!	812.895	14780.6
50	68675	220	#REF!	239.718	2695.85
51	68676	50	#REF!	269.182	4184.2
52	68677	220	#REF!	778.811	16070.4
53	68678	230	#REF!	211.037	2618.48
54	68679	220	#REF!	83.024	239.381
55	68682	230	#REF!	33.1473	28.5156
56	68841	30	#REF!	293.74	3289.79
57	68842	50	#REF!	119.908	898.619
58	68843	230	#REF!	561.378	13212.7
59	68845	230	#REF!	70.7991	202.033
60	68846	50	#REF!	219.799	1949.85
61	68847	34	#REF!	71.0935	147.979
62	68848	147	#REF!	4.70711	0.591043
63	69023	145	#REF!	167.82	1391.49
64	69024	80	#REF!	119.908	898.619
65	69025	230	#REF!	222.85	2152.37
66	69026	230	#REF!	179.813	1797.24
67	69027	34	#REF!	119.908	898.62
68	69028	50	#REF!	119.908	898.619
69	69029	50	#REF!	112.383	575.457
70	69030	50	#REF!	119.908	898.619
71	69031	34	#REF!	112.849	785.155
72	69216	230	#REF!	113.101	615.259
73	69217	210	#REF!	112.383	575.459
74	69218	230	#REF!	209.108	2386.96
75	69219	230	#REF!	823.711	19828.2
76	69220	50	#REF!	203.41	2151.69
77	69221	147	#REF!	103.741	521.682
78	69222	30	#REF!	59.4784	157.142
79	69386	230	#REF!	119.908	898.621
80	69387	34	#REF!	119.908	898.619
81	69388	50	#REF!	119.908	898.621
82	69389	50	#REF!	119.908	898.62
83	69390	50	#REF!	112.383	575.459
84	69391	220	#REF!	119.908	898.621
85	69392	230	#REF!	419.727	8087.57
86	69543	50	#REF!	112.383	575.459
87	69544	50	#REF!	501.248	9579.43
88	69545	220	#REF!	112.383	575.459
89	69546	50	#REF!	162.891	1253.76
90	69547	230	#REF!	406.524	5341.92
91	69548	50	#REF!	181.448	1730.6
92	69549	230	#REF!	176.7	1782.18
93	69550	50	#REF!	204.55	2378.55
94	69729	230	#REF!	179.813	1797.24
95	69730	80	#REF!	419.629	5391.72
96	69731	230	#REF!	119.908	898.62
97	69911	50	#REF!	119.908	898.621
98	69912	50	#REF!	179.911	1797.24
99	69913	50	#REF!	396.844	7188.95
100	69914	230	#REF!	288.171	5171.38
101	70104	230	#REF!	57.6231	51.6818
102	70105	50	#REF!	111.803	574.752
103	70106	230	#REF!	113.099	615.259
104	70107	210	#REF!	119.908	898.622
105	70108	230	#REF!	174.194	1748.74
106	70109	210	#REF!	143.768	1119.52
107	70110	80	#REF!	150.331	750.299
108	70111	230	#REF!	119.908	898.619
109	70112	220	#REF!	239.816	2695.86
110	70299	210	#REF!	70.6754	161.515
111	70300	230	#REF!	162.891	1253.76
112	70302	80	#REF!	31.7867	24.7042
113	70303	210	#REF!	191.163	1980.23
114	70304	230	#REF!	500.81	10702.9
115	70305	80	#REF!	231.833	1729.03
116	70306	50	#REF!	237.242	3262.77
117	70307	230	#REF!	119.908	898.621
118	70308	220	#REF!	119.908	898.62
119	70486	230	#REF!	2.68048	0.281843
120	70488	230	#REF!	113.101	615.26
121	70489	50	#REF!	119.908	898.619
122	70668	80	#REF!	205.079	2307.74
123	70669	80	#REF!	112.433	575.458
124	70852	50	#REF!	111.958	792.754
125	70853	210	#REF!	162.847	1253.76
126	70855	80	#REF!	31.8588	47.4186
127	70857	230	#REF!	1114.37	21685.6
128	71022	50	#REF!	33.293	41.6689
129	71202	50	#REF!	1065.57	28404.2
130	71203	230	#REF!	93.5603	442.387
131	71395	220	#REF!	2577.76	68325.4
132	75771	122	#REF!	648.639	7769.09
133	253960	34	#REF!	4532.81	166092

## Sheet: sn23_1k
OBJECTID	Id	gridcode	reclassification	Shape_Length	Shape_Area
1	52256	220	#REF!	115.147	825.592		Row Labels	Sum of Shape_Area
2	52402	50	#REF!	119.907	898.611		agriculture	0.709123
3	52403	220	#REF!	119.907	898.611		other	0.104736
4	52404	230	#REF!	221.382	2132.28		tree	0.142642
5	52405	220	#REF!	182.111	1083.18		urban	0.0374655
6	52556	230	#REF!	119.907	898.611		water	0.00151008
7	52557	230	#REF!	239.815	2695.83		wetland	0.00452316
8	52558	50	#REF!	239.815	2695.84		Grand Total	1
9	52559	50	#REF!	74.8012	241.558
10	52700	34	#REF!	176.344	1773.88
11	52701	158	#REF!	179.811	1797.22
12	52702	50	#REF!	113.099	615.256
13	52822	34	#REF!	119.908	898.613
14	52823	230	#REF!	119.908	898.614
15	52950	34	#REF!	119.908	898.614
16	52951	158	#REF!	119.907	898.61
17	52952	220	#REF!	493.581	8066.45
18	53073	50	#REF!	119.907	898.612
19	53074	230	#REF!	119.908	898.613
20	53205	34	#REF!	179.811	1797.22
21	53206	220	#REF!	119.908	898.615
22	53207	210	#REF!	112.433	575.454
23	53208	50	#REF!	119.908	898.614
24	53209	158	#REF!	811.651	25115
25	53340	147	#REF!	119.908	898.612
26	53341	34	#REF!	119.908	898.612
27	53342	30	#REF!	113.099	615.259
28	53490	147	#REF!	119.908	898.612
29	53491	50	#REF!	119.908	898.612
30	53492	50	#REF!	113.099	615.256
31	53631	34	#REF!	179.812	1797.22
32	53632	147	#REF!	1545.05	77698.9
33	53633	220	#REF!	119.907	898.611
34	53634	50	#REF!	113.099	615.258
35	53775	34	#REF!	119.908	898.612
36	53776	50	#REF!	119.908	898.614
37	53777	230	#REF!	363.394	7161.28
38	53891	30	#REF!	113.099	615.258
39	54027	34	#REF!	179.812	1797.23
40	54028	30	#REF!	119.907	898.609
41	54179	30	#REF!	113.099	615.258
42	54180	50	#REF!	119.908	898.613
43	54181	34	#REF!	119.907	898.611
44	54182	50	#REF!	1451.68	32850.8
45	54321	50	#REF!	119.907	898.611
46	54322	220	#REF!	112.433	575.454
47	54323	34	#REF!	119.907	898.611
48	54562	50	#REF!	119.908	898.615
49	54563	220	#REF!	119.908	898.613
50	54564	230	#REF!	419.726	7188.89
51	54565	34	#REF!	179.812	1797.22
52	54699	50	#REF!	119.907	898.611
53	54700	220	#REF!	119.908	898.612
54	54701	34	#REF!	119.907	898.609
55	54852	50	#REF!	119.908	898.613
56	54853	80	#REF!	113.099	615.258
57	54983	220	#REF!	179.911	1797.22
58	54984	230	#REF!	112.433	575.454
59	54985	34	#REF!	179.812	1797.23
60	54986	30	#REF!	119.907	898.612
61	55140	50	#REF!	119.908	898.613
62	55141	34	#REF!	119.907	898.611
63	55298	80	#REF!	119.908	898.613
64	55299	220	#REF!	179.911	1797.22
65	55300	50	#REF!	113.099	615.258
66	55301	220	#REF!	119.907	898.612
67	55302	34	#REF!	119.908	898.614
68	55450	147	#REF!	113.452	601.806
69	55451	158	#REF!	2390.58	228665
70	55452	220	#REF!	119.908	898.613
71	55453	220	#REF!	119.907	898.611
72	55454	30	#REF!	119.908	898.613
73	55455	230	#REF!	112.382	575.454
74	55602	80	#REF!	79.1448	274.943
75	55603	50	#REF!	321.449	4187.67
76	55604	50	#REF!	239.815	2695.84
77	55605	34	#REF!	179.812	1797.22
78	55606	30	#REF!	226.365	2030.75
79	55607	147	#REF!	282.214	4442.57
80	55751	34	#REF!	119.908	898.613
81	55752	34	#REF!	62.1137	75.5032
82	55905	50	#REF!	169.137	1222.97
83	55906	220	#REF!	162.846	1253.75
84	55907	34	#REF!	119.907	898.61
85	55908	158	#REF!	336.622	5391.34
86	55909	34	#REF!	119.908	898.613
87	55910	30	#REF!	75.7049	239.811
88	56055	122	#REF!	832.443	24268.6
89	56057	220	#REF!	113.099	615.257
90	56058	230	#REF!	113.099	615.26
91	56059	30	#REF!	119.907	898.609
92	56060	122	#REF!	2708.27	141521
93	56061	30	#REF!	119.908	898.614
94	56062	34	#REF!	179.91	1797.23
95	56063	158	#REF!	143.476	1248.92
96	56202	34	#REF!	179.812	1797.23
97	56203	30	#REF!	119.907	898.609
98	56204	34	#REF!	119.907	898.612
99	56205	30	#REF!	179.91	1797.22
100	56345	220	#REF!	287.132	3217.88
101	56346	230	#REF!	113.099	615.259
102	56347	30	#REF!	119.908	898.613
103	56348	34	#REF!	119.907	898.612
104	56349	30	#REF!	119.908	898.614
105	56489	34	#REF!	177.529	1778.82
106	56490	30	#REF!	119.907	898.612
107	56634	220	#REF!	86.2743	392.261
108	56636	122	#REF!	35.1672	23.7678
109	56637	34	#REF!	179.677	1797.19
110	56638	122	#REF!	489.501	12624.9
111	56770	230	#REF!	179.911	1797.22
112	56771	30	#REF!	51.9102	115.485
113	56773	50	#REF!	85.9573	301.334
114	56774	34	#REF!	113.214	830.085
115	56936	230	#REF!	119.908	898.613
116	56937	80	#REF!	119.908	898.613
117	56938	50	#REF!	119.908	898.613
118	56939	34	#REF!	55.6434	132.693
119	56940	50	#REF!	92.1615	319.409
120	57105	230	#REF!	179.91	1797.22
121	57106	34	#REF!	136.856	977.08
122	57110	220	#REF!	73.0503	173.874
123	57111	34	#REF!	108.391	631.284
124	57112	30	#REF!	93.0484	368.65
125	57265	210	#REF!	239.815	2695.83
126	57266	80	#REF!	119.908	898.612
127	57267	220	#REF!	119.908	898.613
128	57268	50	#REF!	112.432	575.453
129	57269	34	#REF!	119.907	898.61
130	57417	30	#REF!	113.098	615.255
131	57418	230	#REF!	179.812	1797.23
132	57419	80	#REF!	119.908	898.612
133	57420	20	#REF!	119.908	898.614
134	57421	210	#REF!	119.907	898.611
135	57422	122	#REF!	3985.21	231116
136	57423	34	#REF!	119.907	898.611
137	57572	20	#REF!	119.907	898.61
138	57573	80	#REF!	119.908	898.614
139	57574	34	#REF!	179.91	1797.22
140	57575	230	#REF!	119.908	898.612
141	57577	122	#REF!	151.138	671.138
142	57579	158	#REF!	190.826	2016.55
143	57732	230	#REF!	179.812	1797.23
144	57733	210	#REF!	299.818	3594.45
145	57734	30	#REF!	1751.13	102363
146	57735	34	#REF!	119.908	898.612
147	57736	122	#REF!	119.908	898.612
148	57737	230	#REF!	113.098	615.253
149	57894	230	#REF!	179.91	1797.22
150	57895	30	#REF!	119.908	898.612
151	57896	34	#REF!	179.91	1797.22
152	57897	30	#REF!	119.907	898.611
153	57898	230	#REF!	248.593	1893.52
154	58051	30	#REF!	179.91	1797.23
155	58052	34	#REF!	119.907	898.611
156	58053	30	#REF!	119.908	898.614
157	58054	50	#REF!	128.109	1018.78
158	58188	34	#REF!	179.91	1797.23
159	58189	30	#REF!	119.907	898.611
160	58190	230	#REF!	119.908	898.612
161	58191	220	#REF!	662.199	13361.8
162	58192	50	#REF!	119.908	898.612
163	58344	34	#REF!	103.4	648.739
164	58345	30	#REF!	119.908	898.613
165	58489	50	#REF!	179.812	1797.22
166	58490	210	#REF!	179.812	1797.22
167	58491	50	#REF!	606.646	13069.3
168	58623	230	#REF!	299.72	3594.45
169	58624	220	#REF!	119.908	898.613
170	58752	30	#REF!	119.908	898.612
171	58753	50	#REF!	119.908	898.613
172	59066	122	#REF!	451.744	9090.84
173	59671	122	#REF!	1027.32	23148.5
174	60769	147	#REF!	530.469	9559.66
175	63059	158	#REF!	1045.43	41371.4

## Sheet: sn24_1k
OBJECTID	Id	gridcode	reclassification	Shape_Length	Shape_Area
1	65074	80	#REF!	105.19	638.399		Row Labels	Sum of Shape_Area
2	65224	210	#REF!	110.309	572.731		agriculture	0.159361
3	65706	230	#REF!	113.099	615.258		other	0.0154407
4	66011	50	#REF!	179.907	1797.21		tree	0.789111
5	66012	80	#REF!	119.907	898.604		urban	0.00222172
6	66013	30	#REF!	877.884	24251		wetland	0.0338661
7	66014	50	#REF!	119.907	898.604		Grand Total	1
8	66160	210	#REF!	65.6366	195.301
9	66161	210	#REF!	671.037	12439.3
10	66301	220	#REF!	237.238	3111.16
11	66439	230	#REF!	185.064	1734.8
12	66440	210	#REF!	365.208	4441.83
13	66441	220	#REF!	112.431	575.449
14	66577	210	#REF!	179.907	1797.21
15	66712	220	#REF!	210.267	1787.98
16	66713	220	#REF!	112.383	575.447
17	66714	220	#REF!	179.814	1797.21
18	66870	230	#REF!	119.907	898.604
19	66871	80	#REF!	119.907	898.606
20	66872	230	#REF!	119.907	898.605
21	66873	220	#REF!	219.403	2030.96
22	67034	34	#REF!	75.2584	260.324
23	67035	230	#REF!	11.7556	5.52237
24	67036	210	#REF!	216.88	2695.81
25	67037	220	#REF!	214.904	2110.16
26	67038	230	#REF!	1748.91	39686.7
27	67039	220	#REF!	179.814	1797.21
28	67170	80	#REF!	41.7228	52.674
29	67172	34	#REF!	108.253	686.594
30	67173	80	#REF!	60.0732	144.21
31	67178	230	#REF!	119.907	898.604
32	67179	220	#REF!	467.329	7082.44
33	67180	230	#REF!	119.907	898.606
34	67181	50	#REF!	119.907	898.605
35	67182	230	#REF!	119.907	898.605
36	67183	210	#REF!	113.101	615.256
37	67324	147	#REF!	323.744	6471.94
38	67325	210	#REF!	221.134	2122.74
39	67326	80	#REF!	113.099	615.258
40	67327	220	#REF!	119.907	898.601
41	67328	220	#REF!	55.4021	136.939
42	67329	220	#REF!	112.383	575.448
43	67449	220	#REF!	119.907	898.604
44	67450	210	#REF!	299.814	4493.02
45	67451	34	#REF!	175.891	1773.18
46	67452	210	#REF!	96.0115	509.509
47	67453	230	#REF!	119.907	898.605
48	67454	230	#REF!	310.289	6396.64
49	67455	230	#REF!	112.383	575.448
50	67592	230	#REF!	119.907	898.606
51	67593	230	#REF!	119.907	898.604
52	67594	34	#REF!	119.907	898.604
53	67595	230	#REF!	119.907	898.605
54	67596	220	#REF!	239.814	3594.42
55	67597	220	#REF!	352.104	4169.86
56	67598	210	#REF!	222.795	2152.34
57	67599	230	#REF!	112.43	575.447
58	67600	210	#REF!	500.943	8387.95
59	67730	80	#REF!	112.431	575.449
60	67731	220	#REF!	119.907	898.605
61	67732	50	#REF!	119.907	898.605
62	67733	80	#REF!	412.197	5714.78
63	67734	220	#REF!	216.932	2695.81
64	67735	230	#REF!	119.907	898.605
65	67879	50	#REF!	119.907	898.604
66	67880	80	#REF!	119.907	898.604
67	67881	230	#REF!	119.907	898.608
68	67882	210	#REF!	276.839	4493.02
69	67883	220	#REF!	359.721	6290.23
70	67884	230	#REF!	119.907	898.605
71	67885	210	#REF!	359.721	4493.03
72	67886	230	#REF!	119.907	898.604
73	67887	230	#REF!	1140.5	16489.3
74	67888	210	#REF!	119.907	898.605
75	67889	220	#REF!	119.907	898.605
76	67890	210	#REF!	112.431	575.449
77	67891	230	#REF!	1325.85	37041.2
78	68044	220	#REF!	119.907	898.605
79	68045	80	#REF!	119.907	898.605
80	68046	210	#REF!	119.907	898.604
81	68047	210	#REF!	119.907	898.604
82	68048	220	#REF!	389.218	5714.78
83	68049	230	#REF!	179.814	1797.21
84	68050	80	#REF!	971.734	24230.3
85	68198	80	#REF!	119.907	898.604
86	68199	230	#REF!	239.814	2695.81
87	68200	80	#REF!	119.907	898.604
88	68201	230	#REF!	179.814	1797.21
89	68202	230	#REF!	172.439	1044.33
90	68203	220	#REF!	119.907	898.603
91	68204	80	#REF!	359.721	4493.02
92	68205	80	#REF!	119.907	898.605
93	68206	230	#REF!	119.907	898.604
94	68207	230	#REF!	119.907	898.604
95	68208	210	#REF!	119.907	898.604
96	68367	122	#REF!	1753.44	75814.1
97	68368	80	#REF!	119.907	898.603
98	68369	230	#REF!	119.907	898.605
99	68370	230	#REF!	119.907	898.604
100	68371	230	#REF!	447.007	9974.41
101	68372	220	#REF!	119.907	898.604
102	68373	230	#REF!	179.814	1797.21
103	68374	210	#REF!	299.721	3594.42
104	68375	210	#REF!	119.907	898.602
105	68545	80	#REF!	119.907	898.606
106	68546	210	#REF!	359.721	4493.03
107	68547	220	#REF!	539.628	8986.05
108	68548	230	#REF!	113.099	615.257
109	68549	80	#REF!	113.099	615.256
110	68550	220	#REF!	119.907	898.603
111	68551	230	#REF!	239.814	2695.82
112	68552	220	#REF!	224.83	2777.4
113	68714	80	#REF!	179.907	1797.21
114	68715	230	#REF!	239.814	2695.81
115	68716	230	#REF!	112.383	575.451
116	68717	220	#REF!	119.907	898.605
117	68718	230	#REF!	119.907	898.604
118	68719	220	#REF!	179.907	1797.21
119	68720	220	#REF!	113.101	615.257
120	68881	230	#REF!	119.907	898.604
121	68882	220	#REF!	179.814	1797.21
122	68883	50	#REF!	119.907	898.606
123	69061	122	#REF!	578.913	13161.8
124	69062	210	#REF!	359.721	6290.24
125	69063	230	#REF!	119.907	898.606
126	69064	210	#REF!	276.88	3594.42
127	69065	220	#REF!	762.669	13779.5
128	69066	210	#REF!	278.351	3522.05
129	69067	210	#REF!	119.907	898.606
130	69251	50	#REF!	179.907	1797.21
131	69252	80	#REF!	336.896	4493.03
132	69253	230	#REF!	719.535	11681.9
133	69254	230	#REF!	119.907	898.606
134	69255	80	#REF!	119.907	898.606
135	69256	210	#REF!	169.578	1226.96
136	69257	230	#REF!	119.907	898.605
137	69258	50	#REF!	119.907	898.606
138	69259	230	#REF!	119.907	898.604
139	69260	210	#REF!	119.907	898.604
140	69261	220	#REF!	119.907	898.604
141	69262	230	#REF!	1101.25	21484.9
142	69263	220	#REF!	112.383	575.449
143	69264	220	#REF!	260.046	4009.77
144	69265	230	#REF!	290.341	4331.04
145	69266	210	#REF!	315.888	3926.37
146	69421	30	#REF!	119.907	898.605
147	69422	230	#REF!	119.907	898.607
148	69423	230	#REF!	119.907	898.605
149	69424	50	#REF!	119.907	898.606
150	69425	80	#REF!	119.907	898.608
151	69426	220	#REF!	815.162	12734.9
152	69427	230	#REF!	119.907	898.606
153	69428	50	#REF!	119.907	898.606
154	69429	220	#REF!	113.099	615.257
155	69430	220	#REF!	119.907	898.605
156	69586	210	#REF!	119.366	898.12
157	69587	230	#REF!	119.907	898.606
158	69588	210	#REF!	239.814	2695.82
159	69589	147	#REF!	1363.02	41554.7
160	69590	50	#REF!	119.907	898.605
161	69591	230	#REF!	179.814	1797.21
162	69592	220	#REF!	396.761	5391.63
163	69593	230	#REF!	239.814	3594.42
164	69594	210	#REF!	113.099	615.256
165	69595	230	#REF!	175.63	1677.77
166	69759	50	#REF!	200.115	2511.04
167	69760	210	#REF!	119.907	898.606
168	69761	220	#REF!	119.907	898.606
169	69762	50	#REF!	119.907	898.605
170	69763	50	#REF!	119.907	898.606
171	69764	210	#REF!	119.907	898.606
172	69765	210	#REF!	359.721	4493.02
173	69766	230	#REF!	119.907	898.606
174	69767	220	#REF!	113.101	615.259
175	69768	220	#REF!	112.43	575.448
176	69769	210	#REF!	384.699	4820.76
177	69953	210	#REF!	119.907	898.604
178	69954	210	#REF!	119.907	898.604
179	69955	122	#REF!	449.909	10232.4
180	69956	80	#REF!	119.907	898.606
181	69957	220	#REF!	248.981	2564.54
182	69958	230	#REF!	332.366	6425.7
183	69959	220	#REF!	216.932	2695.82
184	69960	210	#REF!	112.43	575.447
185	69961	230	#REF!	119.907	898.606
186	69962	210	#REF!	119.907	898.607
187	69963	230	#REF!	239.814	2695.81
188	69964	210	#REF!	239.814	2695.81
189	69965	220	#REF!	179.907	1797.21
190	69966	210	#REF!	119.907	898.601
191	69967	220	#REF!	299.721	3594.42
192	69968	220	#REF!	146.894	1192.98
193	70148	220	#REF!	239.814	2695.82
194	70149	220	#REF!	473.512	10039.1
195	70150	230	#REF!	239.907	2695.82
196	70151	220	#REF!	275.503	3439.98
197	70152	210	#REF!	119.907	898.604
198	70153	230	#REF!	179.907	1797.21
199	70154	50	#REF!	119.907	898.604
200	70155	210	#REF!	685.425	11750.1
201	70156	220	#REF!	119.907	898.603
202	70157	80	#REF!	119.907	898.605
203	70158	230	#REF!	579.808	8175.94
204	70349	220	#REF!	112.431	575.451
205	70350	220	#REF!	119.907	898.606
206	70351	230	#REF!	113.101	615.257
207	70352	210	#REF!	112.431	575.451
208	70353	50	#REF!	119.907	898.605
209	70354	230	#REF!	274.702	3313.43
210	70355	210	#REF!	119.907	898.606
211	70356	230	#REF!	112.43	575.447
212	70523	220	#REF!	113.101	615.258
213	70524	220	#REF!	299.721	3594.42
214	70525	210	#REF!	179.814	1797.21
215	70526	220	#REF!	269.666	4042.62
216	70527	210	#REF!	119.907	898.605
217	70528	230	#REF!	310.061	4260.48
218	70529	50	#REF!	119.907	898.607
219	70530	220	#REF!	239.814	2695.81
220	70531	230	#REF!	119.907	898.605
221	70532	80	#REF!	49.6002	109.083
222	70699	210	#REF!	119.907	898.604
223	70700	230	#REF!	113.099	615.258
224	70894	230	#REF!	465.629	8165.56
225	70895	220	#REF!	119.907	898.605
226	70896	220	#REF!	113.099	615.258
227	70897	230	#REF!	3292.51	80433.5
228	70900	220	#REF!	1103.96	18235.5
229	71056	220	#REF!	112.383	575.45
230	71057	230	#REF!	113.099	615.257
231	71058	210	#REF!	346.853	4698.15
232	71059	50	#REF!	209.107	2386.92
233	71238	210	#REF!	113.099	615.257
234	71239	210	#REF!	245.03	3303.26
235	71240	210	#REF!	119.907	898.604
236	71241	230	#REF!	119.907	898.604
237	71429	230	#REF!	119.907	898.604
238	71601	220	#REF!	167.941	1347.66
239	71602	220	#REF!	299.814	4493.03
240	71603	230	#REF!	30.2337	38.4721
241	71604	50	#REF!	175.707	1676.55
242	71605	220	#REF!	1205.1	23594.8
243	71778	220	#REF!	262.72	3033.57
244	71779	210	#REF!	3994.66	146057
245	71780	210	#REF!	119.907	898.605
246	71941	210	#REF!	96.201	443.354
247	72108	210	#REF!	1522.92	42599.4
248	72109	230	#REF!	386.709	5265.59
249	72110	220	#REF!	79.096	241.28
250	72278	230	#REF!	1273.24	25012.6
251	72281	210	#REF!	333.792	6323.59
252	72282	220	#REF!	9.09123	2.96049
253	72283	230	#REF!	539.877	12778.7
254	72461	220	#REF!	276.017	3441.28
255	72462	210	#REF!	554.105	9968.29
256	72791	220	#REF!	30.8721	25.7261
257	72792	210	#REF!	153.766	1206.63
258	73122	210	#REF!	156.808	884.79
259	73282	210	#REF!	377.071	6479.1
260	73439	158	#REF!	2052.99	112329
261	76305	210	#REF!	515.609	14687.7
262	76314	210	#REF!	1794.84	42774.7
263	79497	230	#REF!	8731.71	285320

[truncated: 27 more sheets: sn28_1k, sn29_1k, sn31_1k, sn33_1k, sn35_1k, sn36_1k, sn40_1k, sn200_1k, sn320_1k, sn324_1k, sn325_1k, sn326_1k, sn327_1k, sn330_1k, sn331_1k, sn332_1k, sn333_1k, sn334_1k, sn336_1k, sn337_1k …]
