# Supplementary material for: Fine‐Scale Ecological Biomonitoring in a Large, Complex Agriculturally Impacted Watershed via eDNA Metabarcoding
Source: Mol Ecol. 2026 May 15;35:e70377. doi: 10.1111/mec.70377 (PMC13176897; doi:10.1111/mec.70377)
Supplement: Supplementary file 4 — Table S5: mec70377‐sup‐0004‐TableS5.xlsx. [file MEC-35-e70377-s001.xlsx]

## Sheet: compile_landuse2023_1km
Site	agriculture (%)	urban (%)	tree (%)	wetland (%)	water (%)	other (%)	Total	First Land Use	Second Land Use	Land Use Category
SN-6	78.8121	0.741664	13.4067	6.44192	0	0.597629	100	agriculture	tree	Predominantly Agricultural
SN-9	1.92907	5.72321	84.9661	6.43956	0.4409	0.501187	100	tree	wetland	Predominantly Forested
SN-10	0	0	92.4278	7.57222	0	0	100	tree	wetland	Predominantly Forested
SN-17	65.5404	10.9008	11.9678	0.306907	0	11.2841	100	agriculture	tree	Predominantly Agricultural
SN-23	70.9123	3.74655	14.2642	0.452316	0.151008	10.4736	100	agriculture	tree	Predominantly Agricultural
SN-24	15.9361	0.222172	78.9111	3.38661	0	1.54407	100	tree	agriculture	Predominantly Forested
SN-28	4.83604	0.876486	84.1935	5.23762	0.965194	3.89112	100	tree	wetland	Predominantly Forested
SN-29	8.26829	26.2344	56.0786	1.21375	4.53527	3.66969	100	tree	urban	Mosaic Landscape
SN-33	51.9719	2.8476	42.9165	0.306061	0	1.95793	100	agriculture	tree	Mosaic Landscape
SN-331	2.42282	28.5336	35.7465	11.3936	0	21.9035	100	tree	urban	Mosaic Landscape
SN-332	24.3235	22.2743	24.3588	1.77953	2.78573	24.4782	100	other	tree	Mosaic Landscape
SN-333	38.2862	0.701618	57.2435	2.73392	0	1.03477	100	tree	agriculture	Mosaic Landscape
SN-334	44.4113	27.334	27.5307	0.646007	0	0.078073	100	agriculture	tree	Mosaic Landscape
SN-339	98.2285	1.51432	0.211084	0	0	0.0460696	100	agriculture	urban	Predominantly Agricultural
SN-340	52.2394	6.20376	40.9612	0.426301	0	0.169321	100	agriculture	tree	Mosaic Landscape
SN-343	0	1.9834	95.8074	1.83975	0	0.369423	100	tree	urban	Predominantly Forested
SN-345	88.2046	0.973581	9.90939	0.833673	0	0.0787508	100	agriculture	tree	Predominantly Agricultural
SN-349	67.0584	2.98413	26.2111	3.17851	0	0.567879	100	agriculture	tree	Predominantly Agricultural

## Sheet: compile_landuse2023_2km
Site	agriculture (%)	urban (%)	tree (%)	wetland (%)	water (%)	other (%)	Total	First Land Use	Second Land Use	Land Use Category
SN-6	79.4814	2.78512	14.3557	2.46399	0	0.91379	100	agriculture	tree	Predominantly Agricultural
SN-9	7.33113	5.89153	78.3027	7.27042	0.456326	0.747879	100	tree	agriculture	Predominantly Forested
SN-10	12.8468	5.15721	76.5978	4.97233	0	0.425823	100	tree	agriculture	Predominantly Forested
SN-17	34.2933	41.0592	7.08348	0.196974	0	17.3671	100	urban	agriculture	Mosaic Landscape
SN-23	76.2135	7.32915	10.6424	0.369059	0.165308	5.28064	100	agriculture	tree	Predominantly Agricultural
SN-24	7.59884	0.445066	84.5	5.31522	0.332519	1.80836	100	tree	agriculture	Predominantly Forested
SN-28	1.41726	0.256866	90.2731	6.60986	0.302568	1.14034	100	tree	wetland	Predominantly Forested
SN-29	12.4331	29.3954	49.7624	1.42793	1.60137	5.37976	100	tree	urban	Mosaic Landscape
SN-33	19.9843	2.06512	73.8468	0.213005	0	3.8908	100	tree	agriculture	Predominantly Forested
SN-331	2.55046	19.1101	53.9588	10.2633	0.123244	13.9941	100	tree	urban	Mosaic Landscape
SN-332	11.746	50.2769	14.1148	1.03264	0.770145	22.0595	100	urban	other	Mosaic Landscape
SN-333	12.4015	0.190239	81.5599	5.36731	0.0601226	0.420858	100	tree	tree	Predominantly Forested
SN-334	61.9168	14.2638	21.2878	0.492322	0	2.03917	100	agriculture	tree	Predominantly Agricultural
SN-339	95.8338	2.40501	0.624836	0.0632048	0	1.07318	100	agriculture	urban	Predominantly Agricultural
SN-340	28.4692	2.62066	67.27	1.57737	0	0.0627907	100	tree	agriculture	Predominantly Forested
SN-343	2.96884	1.26614	94.1987	1.43659	0	0.129758	100	tree	agriculture	Predominantly Forested
SN-345	89.9827	1.36151	8.10439	0.243858	0	0.307555	100	agriculture	tree	Predominantly Agricultural
SN-349	47.4832	2.23847	47.1595	2.16545	0	0.953377	100	agriculture	tree	Mosaic Landscape

## Sheet: aci_crop_classifications_iac_cl
Code	Label	crop_re_classification	crop_re_classification_number	Étiquette	Red\Rouge	Green\Vert	Blue\Bleu	Definition	Définition
10	Cloud	no data	no data	Nuages	0	0	0	Areas unclassified due to cloud, shadow or other image quality factors.	Surface non classifiées à cause des nuages, ombrage ou autres facteurs de quailité d’image
20	Water	water	9	Eau	51	51	255	Water bodies (lakes, reservoirs, rivers, streams, salt water, etc).	Plan d’eau (lacs, réservoirs. Rivières, cordeaux, eau salée, etc).
30	Exposed Land / Barren	other	10	Sols nus/terres stériles	153	102	102	Land that is predominately non-vegetated and non-developed. Includes: glacier, rock, sediments, burned areas, rubble, mines, other naturally occurring non-vegetated surfaces. Excludes fallow agriculture	Terre principalement non végétalisée et non développée. Comprend : glacier, roche, sédiments, surface brûlée, décombres, mines, autres surfaces naturellement non végétalisées.
34	Urban / Developed	urban	4	Milieu urbain/bâti	204	102	153	Land that predominantly built-up or developed and vegetation associated with these land covers. This includes road surfaces, railway surfaces, buildings and paved surfaces, urban areas, industrial sites, mine structures, golf courses, etc.	Terre principalement construite ou développée et la végétation est associée avec ces couvertures. Cela Comprend : routes, chemin de fer, bâtiments et surfaces pavées, surfaces urbaines, sites industriels, structure minières etc.
35	Greenhouses	agriculture	3	Serres	225	225	225	Greenhouses have been visually identified from satellite imagery	Les serres ont été identifiées par interprétation visuelle d’images satellitaires.
50	Shrubland	tree	8	Arbustaie	255	255	0	Predominantly woody vegetation of relatively low height (generally +/-2 meters). May include grass or wetlands with woody vegetation, regenerating forest.	Principalement des surfaces couvert des végétations ligneuses d’une hauteur relativement courte (+/-2m). peu inclure des herbes, ou des surfaces humides avec des végétations ligneuses, des régénérations forestières
80	Wetland	wetland	11	Terres humides	153	51	153	Land with a water table near/at/above soil surface for enough time to promote wetland or aquatic processes (semi-permanent or permanent wetland vegetation, including fens, bogs, swamps, sloughs, marshes etc).	Terre avec un niveau d'eau près de / au / dessus de la surface du sol assez longtemps pour promouvoir les processus de terres humides ou aquatiques (végétation semi-permanent ou permanent des zones humides, y compris les tourbières, tourbières, marais, marécages, marais, etc.).
85	Peatland	wetland	11	Tourbière exploitée	80	27	80	Wetlands that are commercially harvested for peat.	Tourbière exploitée commercialement : Production de tourbe.
110	Grassland	other	10	Prairies	204	204	0	Predominantly native grasses and other herbaceous vegetation, may include some shrubland cover.	Principalement d'herbes indigènes et autre végétation herbacée, peuvent inclure une certaine couverture arbustive. Les terres agricoles, y compris les cultures annuelles et pérennes; et exclurait les prairies. Cette classe est mappée que si la distinction de sous-couvertures agricoles (classes 132 à 199) n’est pas possible.
120	Agriculture (undifferentiated)	agriculture	3	Agriculture (indifférenciée)	204	102	0	Agricultural land, including annual and perennial crops; and would exclude grassland. This class is mapped only if the distinction of sub-agricultural covers (classes 132-199) is not possible.	Les terres agricoles, y compris les cultures annuelles et pérennes; et exclurait les prairies. Cette classe est mappée que si la distinction de sous-couvertures agricoles (classes 132 à 199) n’est pas possible.
122	Pasture / Forages	agriculture	3	Pâturage/Cultures fourragères	255	204	51	Periodically cultivated. Includes tame grasses and other perennial crops such as alfalfa and clover grown alone or as mixtures for hay, pasture or seed.	Terre périodiquement cultivée. Comprend : herbes cultivées et d'autres cultures pérennes telles que la luzerne et le trèfle cultivés seuls ou en mélanges pour le foin, pâturage ou semences.
130	Too Wet to be Seeded	agriculture	3	Trop humide pour l’ensemencement	120	153	246	Agricultural fields that are normally seeded that remain unseeded due to excess spring moisture.	Champs agricoles qui sont normalement ensemencées qui restent non ensemencées en raison de l’excès d’humidité en printemps.
131	Fallow	agriculture	3	Jachère	255	153	0	Plowed and harrowed fields that are left unsown for the growing season	Champs labourés et hersées qui sont laissés non semés pour la saison de croissance
132	Cereals	agriculture	3	Céréales	102	0	0	This class is mapped only if the distinction of sub-cereal covers (classes 133-146) is not possible.	Cette classe est cartographiée seulement si la distinction des sous-céréales (classes 133 à 146) n’est pas possible.
133	Barley	agriculture	3	Orge	218	227	29
134	Other Grains	agriculture	3	Autres céréales	153	204	0
135	Millet	agriculture	3	Millet	210	219	37
136	Oats	agriculture	3	Avoine	209	213	43
137	Rye	agriculture	3	Seigle	202	206	50
138	Spelt	agriculture	3	Épeautre	195	198	58
139	Triticale	agriculture	3	Triticale	185	188	68
140	Wheat	agriculture	3	Blé	167	179	77	This sub-cereal class is mapped only if the distinction of sub-wheat covers (classes 145-146) is not possible.	Cette classe est cartographiée seulement si la distinction des sous-blé (classes 145 à 146) n’est pas possible.
141	Switchgrass	agriculture	3	Panic érigé	185	198	78
142	Sorghum	agriculture	3	Sorgho	153	153	0
143	Quinoa	agriculture	3	Quinoa	233	226	177
145	Winter Wheat	agriculture	3	Blé d'hiver	128	151	105
146	Spring Wheat	agriculture	3	Blé de printemps	146	165	91
147	Corn	agriculture	3	Maïs	255	255	153
148	Tobacco	agriculture	3	Tabac	152	136	124
149	Ginseng	agriculture	3	Ginseng	121	155	147
150	Oilseeds	agriculture	3	Oléagineux	94	162	99	This class is mapped only if the distinction of sub-oilseed covers (classes 151-158) is not possible.	Cette classe est cartographiée seulement si la distinction des sous- oléagineux (classes 151 à 158) n’est pas possible.
151	Borage	agriculture	3	Bourrache	82	174	119
152	Camelina	agriculture	3	Caméline	65	191	122
153	Canola / Rapeseed	agriculture	3	Canola/Colza	214	255	112
154	Flaxseed	agriculture	3	Lin	140	140	255
155	Mustard	agriculture	3	Moutarde	214	204	0
156	Safflower	agriculture	3	Carthame	255	127	0
157	Sunflower	agriculture	3	Tournesol	49	84	145
158	Soybeans	agriculture	3	Soya	204	153	51
160	Pulses	agriculture	3	Légumineuses	137	110	67	This class is mapped only if the distinction of sub-pulse covers (classes 162-174) is not possible.	Cette classe est cartographiée seulement si la distinction des sous-impulsions (classes 162 à 174) n’est pas possible.
161	Other Pulses	agriculture	3	Autres Légumineuses	153	102	51
162	Peas	agriculture	3	Pois	143	108	61
163	Chickpeas	agriculture	3	Pois Chiche	182	164	114
167	Beans	agriculture	3	Haricots	130	101	74
168	Fababeans	agriculture	3	Féveroles	163	144	105
174	Lentils	agriculture	3	Lentilles	184	89	0
175	Vegetables	agriculture	3	Légumes	183	75	21	This class is mapped only if the distinction of sub-vegetable covers (classes 176-179) is not possible.	Cette classe est cartographiée seulement si la distinction des sous-légumes (classes 176 à 179) n’est pas possible.
176	Tomatoes	agriculture	3	Tomates	255	138	138
177	Potatoes	agriculture	3	Pomme de terre	255	204	204
178	Sugarbeets	agriculture	3	Betterave à sucre	111	85	202
179	Other Vegetables	agriculture	3	Autres légumes	255	204	255
180	Fruits	agriculture	3	Fruits	220	84	36	This class is mapped only if the distinction of sub-fruit covers (classes 181-190) is not possible.	Cette classe est cartographiée seulement si la distinction des sous-fruits (classes 181 à 190) n’est pas possible.
181	Berries	agriculture	3	Petits fruits	208	90	48	This sub-fruit class is mapped only if the distinction of sub-berry covers (classes 182-185) is not possible.	Cette classe est cartographiée seulement si la distinction des sous-petits fruits (classes 182 à 185) n’est pas possible.
182	Blueberry	agriculture	3	Bleuet	210	0	0
183	Cranberry	agriculture	3	Canneberge	204	0	0
185	Other Berry	agriculture	3	Autres baie	220	50	0
188	Orchards	agriculture	3	Vergers	255	102	102
189	Other Fruits	agriculture	3	Autres fruits	197	69	59
190	Vineyards	agriculture	3	Vignobles	116	66	189
191	Hops	agriculture	3	Houblon	255	204	153
192	Sod	agriculture	3	Gazon en plaques	181	251	5
193	Herbs	agriculture	3	Fines herbes	204	255	5
194	Nursery	agriculture	3	Pépinière	7	249	140
195	Buckwheat	agriculture	3	Sarrasin	0	255	204
196	Canaryseed	agriculture	3	Graines à canaris	204	51	204
197	Hemp	agriculture	3	Chanvre	142	118	114
198	Vetch	agriculture	3	Vesce	177	149	79
199	Other Crops	agriculture	3	Autres cultures	116	154	102
200	Forest (undifferentiated)	tree	8	Forêt (indifférenciée)	0	153	0	Predominantly forested or treed areas. This class is mapped only if the distinction of sub-forest covers (classes 210-230) is not possible.	Forêts ou zones majoritairement boisées. Cette classe est cartographiée seulement si la distinction des sous-forêt (classes 210 à 230) n’est pas possible.
210	Coniferous	tree	8	Forêt de conifères	0	102	0	Predominantly coniferous forests or treed areas	Forêts ou zones boisées principalement de conifères
220	Broadleaf	tree	8	Forêt de feuillus	0	204	0	Predominantly broadleaf/deciduous forests or treed areas.	Principalement feuillus / forêts de feuillus ou des zones boisées.
230	Mixedwood	tree	8	Forêt mixte	204	153	0	Forest that is a combination of both the coniferous and broadleaf classes	Forêt qui est une combinaison des deux : conifères et feuillus

## Sheet: sn6_1k
OBJECTID	Id	gridcode	reclassification	Shape_Length	Shape_Area						agriculture	urban	tree	wetland	water	other
1	93881	30	other	89.9028	443.044
2	94075	34	urban	127.199	968.441			Row Labels	Sum of Shape_Area
3	94267	34	urban	119.908	898.62			agriculture	0.788121
4	94461	34	urban	119.908	898.622			other	0.00597629
5	94849	34	urban	179.816	1797.24			tree	0.134067
6	94850	147	agriculture	400.095	6645.96			urban	0.00741664
7	95031	50	tree	113.099	615.258			wetland	0.0644192
8	95032	34	urban	109.87	741.908			Grand Total	1
9	95222	50	tree	113.099	615.26
10	95617	50	tree	169.691	1226.96
11	95821	50	tree	113.101	615.26
12	95822	158	agriculture	423.39	8207.48
13	96015	50	tree	112.384	575.459
14	96193	50	tree	113.099	615.258
15	96373	50	tree	172.742	1293.74
16	96534	80	wetland	312.923	3684.54
17	96535	50	tree	119.908	898.619
18	96707	50	tree	119.908	898.622
19	96708	220	tree	119.908	898.622
20	96709	230	tree	276.857	3594.49
21	96903	80	wetland	166.588	1346.45
22	96904	230	tree	119.908	898.623
23	96905	50	tree	251.836	3313.5
24	97113	158	agriculture	628.727	22350
25	97114	230	tree	119.908	898.621
26	97115	220	tree	119.908	898.622
27	97323	122	agriculture	697.78	13941.5
28	97508	50	tree	119.908	898.624
29	97509	50	tree	119.908	898.623
30	97510	80	wetland	479.632	8986.21
31	97511	50	tree	119.908	898.619
32	97688	80	wetland	119.908	898.621
33	97689	158	agriculture	606.547	21541.3
34	97690	34	urban	50.7124	109.958
35	97866	80	wetland	119.908	898.625
36	97867	230	tree	479.633	8986.21
37	97868	220	tree	119.908	898.621
38	97869	50	tree	216.933	2695.86
39	97870	230	tree	373.866	5391.72
40	97871	122	agriculture	246.328	2854.2
41	97872	30	other	111.89	804.824
42	97873	34	urban	60.888	158.512
43	98054	230	tree	119.908	898.622
44	98055	80	wetland	119.908	898.62
45	98056	80	wetland	119.908	898.621
46	98057	220	tree	119.908	898.621
47	98237	50	tree	179.816	1797.24
48	98238	220	tree	439.933	7004.19
49	98239	30	other	119.908	898.62
50	98240	34	urban	132.012	781.791
51	98434	50	tree	119.908	898.621
52	98435	80	wetland	119.908	898.62
53	98436	230	tree	239.816	2695.87
54	98437	220	tree	119.908	898.62
55	98438	50	tree	239.725	2695.87
56	98439	220	tree	119.908	898.62
57	98440	34	urban	38.5314	44.483
58	98626	50	tree	112.385	575.46
59	98627	230	tree	119.908	898.62
60	98628	50	tree	119.908	898.623
61	98629	50	tree	119.908	898.623
62	98630	220	tree	119.908	898.622
63	98631	30	other	170.134	1213.01
64	98798	50	tree	179.908	1797.24
65	98799	230	tree	179.908	1797.25
66	98800	80	wetland	645.951	10392.8
67	98801	50	tree	490.399	8986.21
68	98802	220	tree	119.908	898.623
69	98803	80	wetland	239.816	2695.86
70	98804	230	tree	119.908	898.621
71	98993	50	tree	46.1529	90.0489
72	98994	80	wetland	201.188	2572.2
73	98995	80	wetland	119.908	898.622
74	98996	80	wetland	112.385	575.46
75	98997	230	tree	216.949	2695.87
76	98998	230	tree	119.908	898.622
77	98999	220	tree	179.908	1797.24
78	99000	30	other	179.817	1797.24
79	99001	158	agriculture	1523.38	49880.1
80	99193	80	wetland	359.633	5391.73
81	99194	147	agriculture	359.633	4493.11
82	99635	147	agriculture	798.296	21811.9
83	99636	230	tree	20.9928	17.3299
84	99637	220	tree	179.816	1797.24
85	99638	50	tree	179.816	1797.24
86	99639	80	wetland	269.761	4083.17
87	99640	122	agriculture	926.709	24262.8
88	99847	210	tree	119.908	898.623
89	99848	122	agriculture	359.633	5391.73
90	99849	230	tree	239.907	2695.86
91	99850	80	wetland	179.816	1797.24
92	99851	220	tree	112.431	575.459
93	100094	80	wetland	397.759	5054.54
94	100095	220	tree	117.418	885.265
95	100096	50	tree	527.72	10294.8
96	100097	230	tree	179.908	1797.24
97	100098	80	wetland	119.908	898.621
98	100099	50	tree	119.908	898.623
99	100318	80	wetland	212.004	1816.01
100	100319	50	tree	113.77	798.659
101	100320	80	wetland	119.841	898.609
102	100321	50	tree	119.908	898.619
103	100716	147	agriculture	5832.93	305571
104	100717	50	tree	733.643	11085.8
105	100718	158	agriculture	143.958	277.063
106	103791	158	agriculture	648.407	14270.5
107	104353	158	agriculture	2080.7	64106.9
108	105326	147	agriculture	2613.81	114438

## Sheet: sn092_1k
OBJECTID	Id	gridcode	reclassification	area	Shape_Length	Shape_Area
1	47399	34	urban	20	22.1818	20.4714		Row Labels	Sum of Shape_Area
2	47550	34	urban	115	52.5791	115.023		agriculture	0.935657
3	47551	230	tree	899	119.907	898.598		tree	0.0528454
4	47552	210	tree	3130	287.387	3127.06		urban	0.0114972
5	47665	230	tree	2617	322.813	2614.87		Grand Total	1
6	48061	230	tree	899	119.906	898.597
7	48202	34	urban	79	42.0745	79.3425
8	48203	145	agriculture	22	22.9721	22.3705
9	48354	122	agriculture	1	5.97105	1.4355
10	48355	34	urban	335	88.1877	335.069
11	48494	122	agriculture	80	43.7448	79.7958
12	48495	34	urban	642	106.8	641.47
13	48496	50	tree	576	112.383	575.443
14	48620	34	urban	1031	148.507	1030.32
15	48621	220	tree	29091	839.917	29067.5
16	48752	34	urban	429	96.1962	429.004
17	48870	34	urban	855	116.033	854.143
18	48992	34	urban	899	119.906	898.595
19	49118	146	agriculture	899	119.906	898.596
20	49119	34	urban	1799	179.905	1797.19
21	49258	146	agriculture	899	119.906	898.596
22	49259	34	urban	899	119.906	898.596
23	49403	146	agriculture	430	96.1229	429.179
24	49404	34	urban	899	119.906	898.597
25	49529	34	urban	6	12.0404	6.05044
26	49784	34	urban	86	38.2559	85.6008
27	49785	147	agriculture	598	103.159	597.973
28	49910	158	agriculture	12235	640.238	12225.6
29	50159	122	agriculture	0	2656.91	216895
30	50927	145	agriculture	17304	562.793	17290.6
31	50928	122	agriculture	3510	326.468	3507.04
32	52216	146	agriculture	0	2531.38	273035
33	52373	147	agriculture	21818	996.479	21800.8
34	52658	133	agriculture	35731	744.402	35702.7
35	55864	158	agriculture	74960	2143.32	74900.3
36	56447	147	agriculture	45	36.8019	45.14

## Sheet: sn9_1k
OBJECTID	Id	gridcode	reclassification	area_m2	Shape_Length	Shape_Area
1	114133	80	wetland	48	33.5151	47.8226		Row Labels	Sum of Shape_Area
2	114514	230	tree	6257	380.076	6252		agriculture	0.0192907
3	114515	230	tree	899	119.908	898.625		other	0.00501187
4	114516	80	wetland	899	119.908	898.625		tree	0.849661
5	114701	50	tree	899	119.908	898.623		urban	0.0572321
6	114888	50	tree	0	3.00928	0.290813		water	0.004409
7	114889	230	tree	190	74.8509	189.66		wetland	0.0643956
8	114890	220	tree	4652	356.844	4647.98		Grand Total	1
9	114891	80	wetland	899	119.908	898.626
10	114892	220	tree	899	119.909	898.628
11	114893	80	wetland	3288	269.176	3285.6
12	114894	230	tree	308	88.1794	307.308
13	115050	34	urban	451	118.438	450.489
14	115051	30	other	738	110.81	737.241
15	115052	50	tree	1799	179.907	1797.25
16	115053	210	tree	899	119.909	898.629
17	115250	34	urban	459	91.9877	458.293
18	115251	50	tree	1771	176.139	1769.57
19	115252	34	urban	2698	239.906	2695.88
20	115253	50	tree	899	119.908	898.626
21	115254	220	tree	1799	179.818	1797.25
22	115255	50	tree	899	119.909	898.628
23	115256	230	tree	10681	621.004	10673.3
24	115257	230	tree	899	119.908	898.626
25	115258	220	tree	576	112.077	575.43
26	115428	34	urban	1799	179.907	1797.25
27	115429	50	tree	899	119.909	898.627
28	115430	80	wetland	899	119.908	898.626
29	115431	230	tree	899	119.909	898.629
30	115432	34	urban	2698	239.906	2695.88
31	115433	220	tree	2698	216.9	2695.88
32	115434	230	tree	1799	179.907	1797.25
33	115435	80	wetland	899	119.909	898.628
34	115638	50	tree	1799	179.907	1797.25
35	115639	34	urban	2698	239.906	2695.88
36	115640	34	urban	1799	179.907	1797.25
37	115641	50	tree	899	119.908	898.626
38	115642	30	other	899	119.908	898.626
39	115643	147	agriculture	899	119.908	898.626
40	115644	230	tree	4342	275.555	4338.68
41	115645	220	tree	899	119.909	898.628
42	115646	230	tree	5271	410.566	5266.88
43	115819	50	tree	1799	179.907	1797.25
44	115820	30	other	899	119.909	898.627
45	115821	34	urban	1799	179.907	1797.25
46	115822	50	tree	4497	359.814	4493.13
47	115823	230	tree	899	119.908	898.626
48	115824	34	urban	2698	239.906	2695.88
49	115825	147	agriculture	899	119.908	898.626
50	115826	50	tree	899	119.908	898.625
51	115827	80	wetland	899	119.908	898.626
52	115828	50	tree	899	119.908	898.626
53	115829	220	tree	899	119.908	898.623
54	115830	80	wetland	1799	179.907	1797.25
55	116044	50	tree	899	119.908	898.625
56	116045	30	other	899	119.908	898.626
57	116046	34	urban	1799	179.907	1797.25
58	116047	30	other	899	119.908	898.626
59	116048	80	wetland	899	119.908	898.625
60	116049	34	urban	2698	239.906	2695.88
61	116050	147	agriculture	1799	179.907	1797.25
62	116051	50	tree	899	119.908	898.627
63	116251	230	tree	899	119.909	898.627
64	116252	50	tree	1799	179.907	1797.25
65	116253	34	urban	1799	179.907	1797.25
66	116254	50	tree	2698	239.817	2695.88
67	116255	147	agriculture	1799	179.907	1797.25
68	116256	80	wetland	899	119.908	898.627
69	116257	34	urban	1799	179.907	1797.25
70	116258	147	agriculture	2698	239.905	2695.88
71	116259	50	tree	574	102.218	573.439
72	116441	50	tree	576	112.431	575.464
73	116442	210	tree	899	119.908	898.624
74	116443	50	tree	899	119.908	898.626
75	116444	34	urban	1799	179.907	1797.25
76	116445	30	other	899	119.908	898.625
77	116446	50	tree	2698	239.817	2695.88
78	116447	80	wetland	899	119.908	898.625
79	116448	34	urban	3746	313.211	3743.39
80	116635	230	tree	616	113.099	615.263
81	116636	80	wetland	899	119.908	898.623
82	116637	34	urban	2698	239.906	2695.88
83	116638	50	tree	2698	239.817	2695.88
84	116639	220	tree	899	119.908	898.623
85	116643	220	tree	31047	1364.86	31023
86	116824	50	tree	1799	179.907	1797.25
87	116825	34	urban	2698	239.905	2695.88
88	116826	147	agriculture	899	119.908	898.627
89	116827	230	tree	576	112.385	575.462
90	116994	220	tree	576	112.386	575.463
91	116995	230	tree	20335	840.771	20319.2
92	116996	230	tree	616	113.099	615.261
93	116997	230	tree	899	119.908	898.627
94	116998	147	agriculture	899	119.908	898.626
95	116999	34	urban	3597	299.904	3594.51
96	117000	147	agriculture	453	92.1827	452.965
97	117157	230	tree	576	112.386	575.464
98	117158	220	tree	576	112.386	575.464
99	117159	50	tree	1799	179.818	1797.25
100	117160	220	tree	899	119.908	898.623
101	117161	230	tree	899	119.908	898.623
102	117162	80	wetland	899	119.908	898.623
103	117163	50	tree	899	119.908	898.625
104	117164	147	agriculture	899	119.908	898.626
105	117165	34	urban	786	114.077	785.679
106	117166	50	tree	5493	409.526	5488.62
107	117347	220	tree	29418	1134.96	29395
108	117348	80	wetland	899	119.908	898.626
109	117476	220	tree	2365	200.062	2362.84
110	117477	230	tree	11266	728.968	11257
111	117478	230	tree	616	113.099	615.264
112	117479	230	tree	1295	172.601	1293.75
113	117642	220	tree	556	101.486	555.96
114	117643	230	tree	2416	224.11	2414.55
115	117644	80	wetland	899	119.908	898.625
116	117645	50	tree	3140	331.619	3137.8
117	117785	230	tree	576	112.386	575.463
118	117786	230	tree	616	113.099	615.263
119	117928	230	tree	576	112.386	575.463
120	117929	50	tree	899	119.908	898.627
121	117930	210	tree	899	119.908	898.627
122	117931	50	tree	576	112.386	575.463
123	117932	220	tree	1799	179.818	1797.25
124	118071	145	agriculture	366	87.9792	366.201
125	118072	220	tree	899	119.908	898.626
126	118073	80	wetland	1799	179.907	1797.25
127	118074	50	tree	899	119.908	898.625
128	118075	80	wetland	3597	299.727	3594.5
129	118076	230	tree	2787	232.933	2784.89
130	118227	145	agriculture	28	26.7092	27.5298
131	118228	34	urban	796	112.147	795.557
132	118229	220	tree	899	119.909	898.628
133	118230	220	tree	616	113.099	615.263
134	118231	230	tree	7207	348.905	7201.56
135	118232	50	tree	899	119.908	898.627
136	118233	220	tree	1255	162.889	1253.77
137	118234	50	tree	5396	336.856	5391.76
138	118377	34	urban	899	119.908	898.627
139	118378	220	tree	899	119.909	898.628
140	118379	230	tree	899	119.908	898.624
141	118380	220	tree	576	112.431	575.462
142	118381	220	tree	899	119.909	898.627
143	118382	230	tree	899	119.909	898.627
144	118383	230	tree	7195	539.72	7189
145	118540	34	urban	899	119.908	898.626
146	118541	20	water	5396	299.815	5391.75
147	118542	80	wetland	899	119.908	898.625
148	118696	230	tree	1504	182.451	1502.74
149	118697	220	tree	4923	332.786	4919.32
150	118698	30	other	899	119.909	898.628
151	118699	220	tree	576	112.431	575.463
152	118700	230	tree	8094	539.544	8087.64
153	118701	220	tree	1295	172.733	1293.75
154	118702	210	tree	2389	209.112	2386.98
155	118703	210	tree	899	119.908	898.625
156	118704	230	tree	1799	179.819	1797.25
157	118705	80	wetland	491	96.7928	490.193
158	118855	230	tree	616	113.099	615.262
159	118856	230	tree	899	119.908	898.627
160	118857	220	tree	899	119.908	898.626
161	118858	210	tree	899	119.908	898.626
162	118859	80	wetland	8993	539.632	8986.27
163	118860	220	tree	899	119.908	898.627
164	118861	230	tree	576	112.431	575.463
165	118862	230	tree	616	113.101	615.263
166	119002	230	tree	2	7.89757	2.4069
167	119003	220	tree	689	108.523	688.31
168	119004	50	tree	10065	473.82	10057.5
169	119005	34	urban	2698	239.729	2695.88
170	119006	230	tree	29816	1581.61	29793.1
171	119007	230	tree	899	119.909	898.628
172	119008	80	wetland	616	113.1	615.265
173	119009	230	tree	616	113.102	615.264
174	119010	230	tree	22858	1168.04	22840.4
175	119011	210	tree	899	119.908	898.626
176	119171	34	urban	899	119.909	898.628
177	119172	80	wetland	576	112.386	575.463
178	119173	230	tree	4305	270.192	4302.06
179	119174	230	tree	899	119.908	898.624
180	119175	230	tree	1198	150.755	1197.44
181	119317	80	wetland	6973	407.538	6967.57
182	119318	230	tree	1799	179.819	1797.25
183	119319	220	tree	1799	179.818	1797.25
184	119320	230	tree	899	119.909	898.628
185	119321	34	urban	899	119.909	898.63
186	119322	50	tree	3597	299.815	3594.5
187	119323	80	wetland	899	119.909	898.63
188	119324	230	tree	899	119.908	898.626
189	119325	220	tree	899	119.908	898.626
190	119326	80	wetland	576	112.386	575.463
191	119472	220	tree	844	125.349	843.375
192	119473	50	tree	145	58.4069	144.798
193	119474	34	urban	899	119.908	898.624
194	119475	50	tree	899	119.908	898.627
195	119476	50	tree	1799	179.907	1797.26
196	119477	80	wetland	899	119.909	898.628
197	119478	80	wetland	576	112.386	575.464
198	119479	80	wetland	576	112.386	575.463
199	119480	220	tree	30707	1148.18	30683.7
200	119616	220	tree	249	76.6388	249.305
201	119617	230	tree	3530	290.757	3527.16
202	119618	80	wetland	899	119.909	898.629
203	119619	80	wetland	1799	179.819	1797.26
204	119620	34	urban	899	119.909	898.63
205	119621	230	tree	899	119.908	898.626
206	119622	50	tree	899	119.908	898.626
207	119623	80	wetland	899	119.908	898.625
208	119624	230	tree	2698	239.905	2695.87
209	119625	80	wetland	899	119.909	898.627
210	119626	220	tree	899	119.908	898.626
211	119627	80	wetland	4497	359.813	4493.12
212	119763	220	tree	899	119.909	898.628
213	119764	230	tree	899	119.908	898.627
214	119765	50	tree	899	119.909	898.628
215	119766	230	tree	2154	222.799	2152.39
216	119767	230	tree	899	119.908	898.626
217	119901	80	wetland	1126	162.234	1124.69
218	119902	220	tree	5087	388.931	5082.86
219	119903	50	tree	2698	239.817	2695.88
220	119904	34	urban	1799	179.819	1797.25
221	119905	230	tree	899	119.908	898.627
222	119906	147	agriculture	3597	299.815	3594.51
223	119907	50	tree	899	119.909	898.628
224	119908	230	tree	8316	429.176	8309.71
225	120060	220	tree	576	112.386	575.463
226	120061	220	tree	899	119.908	898.627
227	120062	34	urban	899	119.908	898.627
228	120063	230	tree	899	119.909	898.628
229	120064	50	tree	899	119.908	898.626
230	120065	220	tree	0	5310.46	172369
231	120194	220	tree	14	17.3018	14.2178
232	120196	34	urban	899	119.909	898.628
233	120197	230	tree	899	119.908	898.627
234	120198	220	tree	616	113.099	615.264
235	120322	230	tree	899	119.908	898.625
236	120323	220	tree	4497	359.726	4493.13
237	120324	80	wetland	899	119.908	898.626
238	120325	50	tree	51723	2557.74	51683.1
239	120457	230	tree	15480	817.482	15468.4
240	120458	34	urban	1799	179.819	1797.26
241	120459	50	tree	899	119.908	898.626
242	120460	230	tree	17	24.0811	17.2272
243	120583	230	tree	137	105.611	136.827
244	120584	80	wetland	894	118.87	893.143
245	120585	230	tree	616	113.099	615.262
246	120586	50	tree	3597	299.727	3594.51
247	120587	34	urban	899	119.908	898.626
248	120588	80	wetland	899	119.908	898.626
249	120589	230	tree	8521	490.849	8514.93
250	120727	80	wetland	576	112.431	575.464
251	120728	230	tree	1799	179.907	1797.26
252	120729	50	tree	899	119.908	898.626
253	120730	34	urban	899	119.908	898.626
254	120731	80	wetland	576	112.431	575.463
255	120857	230	tree	616	113.099	615.264
256	120858	50	tree	899	119.909	898.628
257	120859	220	tree	899	119.909	898.628
258	120860	230	tree	899	119.908	898.627
259	120861	230	tree	26926	1107.1	26905.3
260	120862	220	tree	7542	390.029	7536.69
261	120863	220	tree	59958	1645.47	59911.8
262	121001	50	tree	373	88.1996	372.968
263	121002	80	wetland	899	119.908	898.625
264	121003	34	urban	1799	179.819	1797.25
265	121004	220	tree	4497	336.769	4493.13
266	121115	80	wetland	27	27.1898	26.721
267	121116	230	tree	8583	476.515	8576.85
268	121117	80	wetland	899	119.908	898.627
269	121118	50	tree	1799	179.819	1797.25
270	121119	220	tree	1799	179.819	1797.25
271	121120	34	urban	899	119.908	898.625
272	121121	50	tree	899	119.909	898.628
273	121122	230	tree	576	112.431	575.463
274	121123	220	tree	576	112.431	575.463
275	121124	230	tree	899	119.908	898.624
276	121125	230	tree	261	84.677	261.168
277	121261	50	tree	1880	224.782	1878.84
278	121262	34	urban	899	119.908	898.626
279	121263	230	tree	1799	179.819	1797.26
280	121264	220	tree	2698	216.9	2695.88
281	121265	80	wetland	889	117.35	888.13
282	121401	230	tree	895	118.196	894.142
283	121402	80	wetland	15921	815.507	15908.7
284	121403	220	tree	2937	267.597	2934.45
285	121404	50	tree	9660	505.004	9652.84
286	121535	220	tree	237	76.2852	237.317
287	121536	80	wetland	2593	231.541	2591.1
288	121537	220	tree	899	119.908	898.627
289	121538	230	tree	899	119.908	898.626
290	121539	220	tree	1045	172.592	1044.36
291	121540	34	urban	1799	179.819	1797.26
292	121661	50	tree	2083	211.752	2081.89
293	121662	34	urban	899	119.909	898.628
294	121663	50	tree	3597	276.81	3594.5
295	121664	220	tree	1799	179.819	1797.25
296	121665	220	tree	604	107.897	604.021
297	121666	50	tree	40	31.3857	39.9875
298	121790	34	urban	899	119.908	898.625
299	121791	50	tree	899	119.908	898.627
300	121792	230	tree	22650	1136.85	22632.7
301	121934	220	tree	576	112.431	575.463
302	121935	230	tree	899	119.909	898.628
303	121936	220	tree	3327	234.268	3324.56
304	121937	50	tree	0	1.20412	0.0615907
305	122066	80	wetland	9	13.9469	9.353
306	122067	230	tree	616	113.099	615.263
307	122068	34	urban	1799	179.819	1797.25
308	122069	50	tree	10	15.0868	9.72147
309	122195	230	tree	616	113.102	615.265
310	122196	50	tree	576	112.386	575.462
311	122197	220	tree	6924	427.444	6918.49
312	122198	122	agriculture	1712	173.205	1710.34
313	122319	50	tree	32824	1404.91	32798.5
314	122427	220	tree	22	23.9807	21.7813
315	122428	122	agriculture	6661	416.164	6655.5
316	122672	230	tree	14115	801.783	14104.7
317	122811	230	tree	82	70.6275	82.0186
318	122941	230	tree	241	83.8602	241.148
319	123092	230	tree	2097	210.156	2095.89
320	123232	50	tree	774	114.474	773.364
321	123369	80	wetland	213	84.0052	212.669
322	123370	50	tree	422	119.399	421.58
323	123801	230	tree	2747	237.038	2745.18
324	124124	220	tree	0	4297.58	120621
325	136023	34	urban	4450	407.623	4446.2

## Sheet: sn10_1k
OBJECTID	Id	gridcode	reclassification	Shape_Length	Shape_Area
1	119317	80	wetland	72.23	221.447		Row Labels	Sum of Shape_Area
2	119471	50	tree	179.819	1797.25		tree	0.924278
3	119472	220	tree	192.638	1852.51		wetland	0.0757222
4	119473	50	tree	109.983	753.829		Grand Total	1
5	119612	230	tree	171.407	1388.28
6	119613	80	wetland	112.431	575.465
7	119616	220	tree	106.885	649.322
8	119617	230	tree	53.3014	67.3493
9	119760	230	tree	170.133	1213.02
10	119761	230	tree	112.431	575.463
11	119762	80	wetland	179.819	1797.26
12	119890	230	tree	49.3654	62.6866
13	119891	230	tree	119.909	898.63
14	119892	230	tree	119.909	898.63
15	119893	50	tree	112.386	575.464
16	119894	230	tree	549.832	7912.61
17	119895	220	tree	55.4169	112.646
18	119898	220	tree	20.6293	17.0192
19	119899	230	tree	334.437	4157.6
20	119900	220	tree	119.909	898.628
21	119901	80	wetland	260.887	3368.44
22	120056	80	wetland	113.102	615.264
23	120057	230	tree	119.909	898.628
24	120059	50	tree	112.431	575.465
25	120193	80	wetland	606.571	8803.13
26	120194	220	tree	1050.12	20394.2
27	120195	80	wetland	179.819	1797.25
28	120319	80	wetland	113.102	615.265
29	120320	230	tree	179.819	1797.25
30	120321	220	tree	172.446	1044.36
31	120445	230	tree	212.871	2128.95
32	120446	230	tree	113.1	615.266
33	120447	230	tree	113.1	615.266
34	120448	230	tree	667.406	9291.66
35	120449	220	tree	119.908	898.626
36	120450	80	wetland	119.909	898.628
37	120451	220	tree	119.909	898.628
38	120452	50	tree	341.532	5761.77
39	120453	230	tree	867.478	14976.5
40	120454	220	tree	119.909	898.629
41	120455	50	tree	119.909	898.628
42	120456	80	wetland	119.909	898.63
43	120578	230	tree	227.331	1854.88
44	120579	80	wetland	598.512	10040.1
45	120580	230	tree	179.907	1797.26
46	120581	220	tree	119.909	898.628
47	120582	230	tree	119.909	898.628
48	120583	230	tree	174.632	1660.43
49	120584	80	wetland	21.1432	5.48395
50	120722	230	tree	112.386	575.465
51	120723	230	tree	169.582	1226.98
52	120724	230	tree	112.386	575.465
53	120725	220	tree	119.909	898.629
54	120726	230	tree	336.842	4493.14
55	120851	50	tree	96.3508	520.434
56	120852	230	tree	421.321	6930.12
57	120853	230	tree	113.1	615.265
58	120854	230	tree	119.909	898.629
59	120855	220	tree	119.909	898.628
60	120856	80	wetland	119.909	898.629
61	120997	220	tree	18.4549	9.39452
62	120998	230	tree	74.1195	180.797
63	120999	230	tree	364.658	6588.7
64	121000	80	wetland	112.386	575.463
65	121001	50	tree	98.3944	525.66
66	121113	230	tree	113.099	615.264
67	121114	50	tree	419.548	7189.02
68	121115	80	wetland	115.974	871.907
69	121116	230	tree	53.5956	71.8022
70	121257	230	tree	228.738	1801.12
71	121258	230	tree	170.032	1213.02
72	121259	80	wetland	119.908	898.627
73	121260	230	tree	432.514	7055.85
74	121396	80	wetland	119.909	898.627
75	121397	230	tree	119.909	898.627
76	121398	80	wetland	179.907	1797.26
77	121399	230	tree	330.191	4302.08
78	121400	230	tree	272.895	2964.26
79	121401	230	tree	10.4883	4.48595
80	121532	230	tree	113.1	615.265
81	121533	80	wetland	119.909	898.629
82	121534	230	tree	119.909	898.628
83	121535	220	tree	107.454	661.311
84	121536	80	wetland	50.6888	104.779
85	121659	230	tree	332.086	5380.88
86	121660	220	tree	119.909	898.628
87	121786	50	tree	112.386	575.464
88	121787	50	tree	119.909	898.628
89	121788	80	wetland	179.907	1797.25
90	121789	220	tree	179.907	1797.26
91	121926	50	tree	78.4751	284.454
92	121927	220	tree	119.909	898.629
93	121928	50	tree	119.909	898.63
94	121929	230	tree	179.819	1797.26
95	121930	50	tree	179.907	1797.26
96	121931	230	tree	119.909	898.628
97	121932	220	tree	119.908	898.627
98	121933	220	tree	113.099	615.264
99	122065	230	tree	199.883	2152.4
100	122066	80	wetland	108.509	605.911
101	122191	80	wetland	359.726	4493.14
102	122192	230	tree	790.634	16876.3
103	122193	230	tree	172.592	1044.36
104	122194	220	tree	112.431	575.463
105	122316	230	tree	101.87	497.92
106	122317	50	tree	1248.04	26542.8
107	122318	80	wetland	112.386	575.462
108	122424	230	tree	482.826	9079.37
109	122425	230	tree	872.488	14482.4
110	122426	80	wetland	179.907	1797.25
111	122427	220	tree	106.889	593.483
112	122541	80	wetland	112.386	575.464
113	122542	220	tree	871.945	17698.2
114	122543	50	tree	119.908	898.627
115	122544	230	tree	119.908	898.627
116	122545	220	tree	179.906	1797.26
117	122668	80	wetland	119.909	898.629
118	122669	50	tree	119.909	898.628
119	122670	80	wetland	119.909	898.628
120	122671	80	wetland	359.813	4493.14
121	122672	230	tree	1577.94	37999.2
122	122806	220	tree	119.909	898.628
123	122807	80	wetland	119.909	898.628
124	122808	80	wetland	113.099	615.262
125	122809	220	tree	112.386	575.465
126	122810	230	tree	214.947	2110.22
127	122938	80	wetland	119.909	898.63
128	122939	80	wetland	119.909	898.629
129	122940	80	wetland	119.908	898.626
130	123089	50	tree	119.909	898.629
131	123090	220	tree	112.431	575.465
132	123091	230	tree	112.431	575.465
133	123228	80	wetland	170.706	1656.75
134	123229	230	tree	299.728	4493.14
135	123230	230	tree	172.446	1044.36
136	123231	230	tree	113.1	615.265
137	123232	50	tree	131.2	1023.88
138	123367	50	tree	159.027	1041.1
139	123368	220	tree	119.908	898.627
140	123369	80	wetland	224.028	2415.53
141	123470	50	tree	469.427	8056.26
142	123472	230	tree	250.107	3561.61
143	123473	230	tree	17.3672	10.9433
144	123474	230	tree	128.865	997.419
145	123475	50	tree	119.909	898.628
146	123476	230	tree	1854.5	41557.8
147	123477	230	tree	179.819	1797.25
148	123478	230	tree	359.725	5391.76
149	123479	80	wetland	119.908	898.627
150	123480	50	tree	137.037	1111.3
151	123636	230	tree	116.58	865.582
152	123799	50	tree	74.651	217.973
153	123801	230	tree	271.15	2004.19
154	123948	220	tree	129.151	661.761
155	123949	230	tree	133.534	406.705
156	123952	80	wetland	326.189	4826.22
157	124121	230	tree	256.655	2186.76
158	124124	220	tree	4630.92	132030
159	124276	220	tree	848.92	14816.1
160	126257	220	tree	7991.45	287562

## Sheet: sn14_1k
OBJECTID	Id	gridcode	reclassification	area_m2	Shape_Length	Shape_Area
1	86545	122	agriculture	12	23.3397	11.6873		Row Labels	Sum of Shape_Area
2	86546	145	agriculture	648	103.184	647.934		agriculture	0.892132
3	86547	34	urban	567	97.8898	566.714		other	0.00909689
4	86548	145	agriculture	512	133.793	511.58		tree	0.0440286
5	86716	34	urban	1799	179.909	1797.24		urban	0.0547363
6	86717	145	agriculture	899	119.908	898.623		wetland	5.70118e-06
7	86891	50	tree	30	29.6231	29.5276		Grand Total	1
8	86892	147	agriculture	6076	336.542	6071.32
9	86893	145	agriculture	899	119.908	898.619
10	86894	34	urban	899	119.908	898.619
11	86895	145	agriculture	899	119.908	898.618
12	87071	230	tree	824	113.422	823.478
13	87072	145	agriculture	899	119.908	898.621
14	87073	34	urban	899	119.908	898.622
15	87074	145	agriculture	899	119.908	898.621
16	87260	230	tree	899	119.908	898.622
17	87261	147	agriculture	5683	414.186	5678.7
18	87262	34	urban	1799	179.909	1797.24
19	87263	145	agriculture	899	119.908	898.622
20	87439	34	urban	899	119.908	898.621
21	87440	50	tree	0	2.1743	0.0484016
22	87624	34	urban	445	96.3844	444.375
23	87625	50	tree	885	116.841	884.168
24	87626	230	tree	2606	263.155	2603.97
25	87627	220	tree	899	119.908	898.623
26	87628	50	tree	899	119.908	898.62
27	87629	220	tree	8128	456.518	8121.97
28	87630	50	tree	899	119.908	898.621
29	87631	34	urban	1799	179.909	1797.24
30	87817	34	urban	899	119.908	898.62
31	87818	230	tree	1494	152.753	1492.53
32	87988	34	urban	1799	179.815	1797.24
33	87989	50	tree	899	119.908	898.621
34	87990	34	urban	899	119.908	898.62
35	88159	34	urban	899	119.908	898.624
36	88160	34	urban	1799	179.909	1797.24
37	88161	220	tree	506	105.945	505.651
38	88377	34	urban	899	119.908	898.623
39	88378	34	urban	899	119.908	898.622
40	88379	230	tree	899	119.908	898.622
41	88380	50	tree	576	112.432	575.46
42	88381	80	wetland	4	14.0985	4.21634
43	88572	34	urban	899	119.908	898.623
44	88573	30	other	1799	179.909	1797.24
45	88574	230	tree	899	119.908	898.621
46	88575	50	tree	10667	472.769	10659
47	88769	34	urban	1799	179.815	1797.24
48	88770	158	agriculture	76284	2109.79	76224.9
49	88771	34	urban	1799	179.909	1797.24
50	88772	50	tree	576	112.384	575.458
51	88987	34	urban	899	119.908	898.621
52	88988	146	agriculture	23669	660.326	23650.9
53	88989	30	other	2513	200.071	2511.08
54	89180	30	other	1228	169.579	1226.97
55	89406	34	urban	1799	179.816	1797.25
56	89407	30	other	1193	163.025	1192.37
57	89625	34	urban	899	119.908	898.619
58	89809	34	urban	899	119.908	898.62
59	90032	133	agriculture	14030	497.241	14019.1
60	90033	147	agriculture	77345	1313.47	77285.1
61	90237	34	urban	1799	179.816	1797.24
62	90426	34	urban	899	119.908	898.622
63	90777	34	urban	1799	179.816	1797.24
64	90778	147	agriculture	899	119.908	898.622
65	90951	34	urban	899	119.908	898.622
66	91131	122	agriculture	20974	777.869	20957.4
67	91312	34	urban	1799	179.816	1797.24
68	91313	147	agriculture	3597	299.724	3594.48
69	91511	34	urban	899	119.908	898.622
70	91512	147	agriculture	899	119.908	898.621
71	91691	34	urban	899	119.908	898.621
72	91692	147	agriculture	899	119.908	898.622
73	92075	34	urban	1799	179.816	1797.24
74	92076	147	agriculture	1799	179.816	1797.24
75	92279	34	urban	899	119.908	898.623
76	92457	158	agriculture	29785	815.867	29761.8
77	92460	158	agriculture	2751	233.286	2748.47
78	92624	34	urban	1799	179.816	1797.24
79	92806	34	urban	803	113.731	802.251
80	92998	34	urban	27	43.2293	26.5014
81	93694	147	agriculture	9881	482.158	9873.09
82	97323	122	agriculture	0	5226.08	348216
83	100716	147	agriculture	30669	1221.09	30644.8

## Sheet: sn17_1k
OBJECTID	Id	gridcode	reclassification	area_m2	Shape_Length	Shape_Area
1	63027	147	agriculture	3	8.21259	3.07504		Row Labels	Sum of Shape_Area
2	63029	50	tree	576	112.382	575.463		agriculture	0.655404
3	63030	30	other	899	119.909	898.627		other	0.112841
4	63542	30	other	21689	711.443	21672.4		tree	0.119678
5	63708	30	other	616	113.102	615.27		urban	0.109008
6	63709	30	other	4183	266.568	4180.27		wetland	0.00306907
7	63710	34	urban	899	119.909	898.628		Grand Total	1
8	63872	146	agriculture	3084	308.674	3081.42
9	63873	30	other	899	119.909	898.628
10	63874	34	urban	843	113.968	842.364
11	64046	30	other	4543	324.089	4539.12
12	64047	147	agriculture	1799	179.913	1797.25
13	64214	34	urban	1532	167.586	1530.96
14	64215	30	other	722	117.929	721.083
15	64216	30	other	2162	372.11	2159.91
16	64380	34	urban	17	22.7804	16.911
17	64381	30	other	2389	209.108	2386.98
18	64382	147	agriculture	47535	1573.29	47498.2
19	64383	34	urban	899	119.908	898.626
20	64384	146	agriculture	764	110.304	763.706
21	64385	147	agriculture	224	125.126	223.371
22	64544	146	agriculture	899	119.909	898.627
23	64545	34	urban	899	119.909	898.627
24	64711	30	other	36374	1188.5	36346.6
25	64712	146	agriculture	899	119.909	898.628
26	64869	34	urban	616	113.1	615.267
27	64870	50	tree	616	113.1	615.267
28	64871	50	tree	899	119.908	898.626
29	64872	50	tree	2698	239.817	2695.88
30	64873	34	urban	1799	179.813	1797.25
31	64874	146	agriculture	3822	319.273	3819.09
32	65028	122	agriculture	7598	449.476	7592.3
33	65029	34	urban	899	119.909	898.628
34	65030	30	other	899	119.909	898.627
35	65031	34	urban	899	119.909	898.627
36	65032	30	other	899	119.908	898.625
37	65175	30	other	899	119.909	898.628
38	65176	30	other	899	119.909	898.628
39	65177	50	tree	576	112.383	575.465
40	65178	34	urban	899	119.909	898.628
41	65331	146	agriculture	18887	942.938	18872.3
42	65332	230	tree	6885	388.92	6880.12
43	65333	220	tree	2698	239.817	2695.88
44	65334	50	tree	899	119.909	898.629
45	65335	220	tree	899	119.909	898.627
46	65336	230	tree	899	119.909	898.627
47	65337	50	tree	899	119.909	898.627
48	65488	50	tree	899	119.909	898.628
49	65489	34	urban	3597	299.822	3594.51
50	65490	50	tree	899	119.909	898.628
51	65491	50	tree	576	112.434	575.465
52	65492	50	tree	899	119.908	898.626
53	65493	34	urban	1799	179.813	1797.25
54	65644	146	agriculture	5161	417.083	5157.18
55	65645	50	tree	899	119.909	898.628
56	65646	230	tree	899	119.909	898.627
57	65647	230	tree	1475	172.287	1474.09
58	65648	220	tree	1295	172.585	1293.75
59	65649	34	urban	899	119.909	898.628
60	65825	30	other	8464	451.303	8457.96
61	65826	34	urban	899	119.908	898.626
62	66112	30	other	393	85.955	392.535
63	66113	34	urban	9160	524.979	9152.78
64	66114	50	tree	1799	179.913	1797.26
65	66115	230	tree	5832	304.81	5827.04
66	66116	220	tree	11366	558.835	11357.2
67	66117	122	agriculture	54931	1518.28	54888.9
68	66263	30	other	899	119.909	898.629
69	66264	34	urban	899	119.909	898.629
70	66265	220	tree	899	119.909	898.628
71	66266	220	tree	899	119.909	898.628
72	66267	50	tree	576	112.383	575.466
73	66268	50	tree	4753	311.685	4749.48
74	66269	50	tree	616	113.1	615.269
75	66270	158	agriculture	19381	827.654	19366.6
76	66407	34	urban	899	119.909	898.629
77	66408	50	tree	1799	179.813	1797.26
78	66536	50	tree	197	65.7698	197.328
79	66537	34	urban	576	112.383	575.464
80	66677	34	urban	1255	162.847	1253.77
81	66678	220	tree	899	119.908	898.627
82	66679	34	urban	899	119.909	898.628
83	66833	50	tree	5550	395.574	5546.21
84	66834	34	urban	899	119.909	898.628
85	66835	34	urban	899	119.909	898.627
86	66997	220	tree	3443	275.565	3440.06
87	66998	50	tree	899	119.908	898.627
88	67124	34	urban	899	119.909	898.628
89	67125	50	tree	899	119.909	898.628
90	67126	34	urban	2805	229.491	2802.37
91	67127	50	tree	576	112.383	575.464
92	67288	34	urban	899	119.909	898.628
93	67289	50	tree	899	119.909	898.629
94	67290	34	urban	501	93.9927	500.36
95	67421	80	wetland	2389	209.181	2386.98
96	67422	50	tree	899	119.909	898.628
97	67553	122	agriculture	0	2870.41	111803
98	67554	50	tree	0	119.909	898.628
99	67555	230	tree	0	119.908	898.627
100	67556	220	tree	0	299.821	4493.14
101	67557	230	tree	0	119.909	898.629
102	67558	220	tree	0	119.909	898.628
103	67688	147	agriculture	0	651.051	11003
104	67691	50	tree	0	73.5331	189.461
105	67692	220	tree	0	112.383	575.463
106	67693	220	tree	0	119.908	898.627
107	67694	230	tree	0	119.908	898.627
108	67843	230	tree	0	119.909	898.629
109	67844	34	urban	0	488.341	7812.74
110	67848	158	agriculture	0	102.128	317.551
111	68006	230	tree	0	494.771	9104.39
112	68007	220	tree	0	132.635	1089.54
113	68824	220	tree	0	210.247	2201.38
114	69699	158	agriculture	0	2187.37	190826
115	69705	34	urban	0	749.783	19954.2
116	70998	122	agriculture	0	1440.51	30933.4
117	253960	34	urban	0	1152.08	19055.4

## Sheet: sn19_1k
OBJECTID	Id	gridcode	reclassification	Shape_Length	Shape_Area
1	65654	158	agriculture	238.389	1164.66		Row Labels	Sum of Shape_Area
2	66121	34	urban	423.135	8814.12		agriculture	0.318967
3	66122	30	other	179.911	1797.24		other	0.0241128
4	66276	34	urban	179.911	1797.24		tree	0.394648
5	66277	34	urban	167.17	1419.59		urban	0.247676
6	66412	34	urban	179.911	1797.24		wetland	0.014596
7	66413	30	other	119.908	898.62		Grand Total	1
8	66414	34	urban	119.908	898.618
9	66545	34	urban	179.911	1797.24
10	66546	30	other	119.908	898.619
11	66684	30	other	119.908	898.62
12	66685	34	urban	179.911	1797.24
13	66686	34	urban	179.813	1797.24
14	66844	30	other	119.908	898.619
15	66845	34	urban	179.911	1797.24
16	66846	30	other	119.908	898.619
17	66847	30	other	209.179	2386.96
18	66848	30	other	119.908	898.618
19	67009	34	urban	179.911	1797.24
20	67010	34	urban	174.974	1648.28
21	67137	34	urban	200.059	2362.82
22	67138	30	other	119.908	898.617
23	67139	30	other	214.646	2414.88
24	67298	158	agriculture	1650.89	65116.2
25	67299	158	agriculture	119.908	898.618
26	67567	30	other	262.895	3033.57
27	67568	220	tree	119.908	898.62
28	67569	34	urban	119.908	898.622
29	67702	230	tree	112.383	575.458
30	67703	147	agriculture	812.818	14939.7
31	67852	50	tree	112.383	575.458
32	67853	220	tree	179.813	1797.24
33	68011	220	tree	119.908	898.62
34	68018	158	agriculture	412.66	3621.16
35	68169	210	tree	112.433	575.458
36	68170	230	tree	216.88	2695.86
37	68171	34	urban	119.908	898.62
38	68172	50	tree	119.908	898.62
39	68336	50	tree	444.567	7392.82
40	68337	50	tree	112.383	575.461
41	68338	50	tree	323.208	5055.24
42	68512	122	agriculture	119.908	898.621
43	68513	34	urban	113.101	615.259
44	68514	146	agriculture	1828.3	159906
45	68515	50	tree	17.5758	8.55213
46	68671	50	tree	167.82	1391.5
47	68672	210	tree	119.908	898.619
48	68673	50	tree	112.383	575.458
49	68674	230	tree	812.895	14780.6
50	68675	220	tree	239.718	2695.85
51	68676	50	tree	269.182	4184.2
52	68677	220	tree	778.811	16070.4
53	68678	230	tree	211.037	2618.48
54	68679	220	tree	83.024	239.381
55	68682	230	tree	33.1473	28.5156
56	68841	30	other	293.74	3289.79
57	68842	50	tree	119.908	898.619
58	68843	230	tree	561.378	13212.7
59	68845	230	tree	70.7991	202.033
60	68846	50	tree	219.799	1949.85
61	68847	34	urban	71.0935	147.979
62	68848	147	agriculture	4.70711	0.591043
63	69023	145	agriculture	167.82	1391.49
64	69024	80	wetland	119.908	898.619
65	69025	230	tree	222.85	2152.37
66	69026	230	tree	179.813	1797.24
67	69027	34	urban	119.908	898.62
68	69028	50	tree	119.908	898.619
69	69029	50	tree	112.383	575.457
70	69030	50	tree	119.908	898.619
71	69031	34	urban	112.849	785.155
72	69216	230	tree	113.101	615.259
73	69217	210	tree	112.383	575.459
74	69218	230	tree	209.108	2386.96
75	69219	230	tree	823.711	19828.2
76	69220	50	tree	203.41	2151.69
77	69221	147	agriculture	103.741	521.682
78	69222	30	other	59.4784	157.142
79	69386	230	tree	119.908	898.621
80	69387	34	urban	119.908	898.619
81	69388	50	tree	119.908	898.621
82	69389	50	tree	119.908	898.62
83	69390	50	tree	112.383	575.459
84	69391	220	tree	119.908	898.621
85	69392	230	tree	419.727	8087.57
86	69543	50	tree	112.383	575.459
87	69544	50	tree	501.248	9579.43
88	69545	220	tree	112.383	575.459
89	69546	50	tree	162.891	1253.76
90	69547	230	tree	406.524	5341.92
91	69548	50	tree	181.448	1730.6
92	69549	230	tree	176.7	1782.18
93	69550	50	tree	204.55	2378.55
94	69729	230	tree	179.813	1797.24
95	69730	80	wetland	419.629	5391.72
96	69731	230	tree	119.908	898.62
97	69911	50	tree	119.908	898.621
98	69912	50	tree	179.911	1797.24
99	69913	50	tree	396.844	7188.95
100	69914	230	tree	288.171	5171.38
101	70104	230	tree	57.6231	51.6818
102	70105	50	tree	111.803	574.752
103	70106	230	tree	113.099	615.259
104	70107	210	tree	119.908	898.622
105	70108	230	tree	174.194	1748.74
106	70109	210	tree	143.768	1119.52
107	70110	80	wetland	150.331	750.299
108	70111	230	tree	119.908	898.619
109	70112	220	tree	239.816	2695.86
110	70299	210	tree	70.6754	161.515
111	70300	230	tree	162.891	1253.76
112	70302	80	wetland	31.7867	24.7042
113	70303	210	tree	191.163	1980.23
114	70304	230	tree	500.81	10702.9
115	70305	80	wetland	231.833	1729.03
116	70306	50	tree	237.242	3262.77
117	70307	230	tree	119.908	898.621
118	70308	220	tree	119.908	898.62
119	70486	230	tree	2.68048	0.281843
120	70488	230	tree	113.101	615.26
121	70489	50	tree	119.908	898.619
122	70668	80	wetland	205.079	2307.74
123	70669	80	wetland	112.433	575.458
124	70852	50	tree	111.958	792.754
125	70853	210	tree	162.847	1253.76
126	70855	80	wetland	31.8588	47.4186
127	70857	230	tree	1114.37	21685.6
128	71022	50	tree	33.293	41.6689
129	71202	50	tree	1065.57	28404.2
130	71203	230	tree	93.5603	442.387
131	71395	220	tree	2577.76	68325.4
132	75771	122	agriculture	648.639	7769.09
133	253960	34	urban	4532.81	166092

[truncated: 29 more sheets: sn23_1k, sn24_1k, sn28_1k, sn29_1k, sn31_1k, sn33_1k, sn35_1k, sn36_1k, sn40_1k, sn200_1k, sn320_1k, sn324_1k, sn325_1k, sn326_1k, sn327_1k, sn330_1k, sn331_1k, sn332_1k, sn333_1k, sn334_1k …]
